# Supplementary material for: Human antibody repertoire among kidney donors with and without HIV
Source: JCI Insight. 2026 Mar 12;11(8):e203645. doi: 10.1172/jci.insight.203645 (PMC13135408; doi:10.1172/jci.insight.203645)
Supplement: Supporting data values [file jciinsight-11-203645-s223.xlsx]

## Sheet: Figure 1
libr	donorhiv	tothit
Allergen	1	65
Allergen	0	155
Allergen	0	54
Allergen	1	48
Allergen	0	68
Allergen	1	31
Allergen	1	27
Allergen	0	65
Allergen	1	94
Allergen	0	137
Allergen	0	79
Allergen	1	150
Allergen	1	105
Allergen	1	56
Allergen	1	71
Allergen	0	37
Allergen	1	94
Allergen	1	64
Allergen	0	42
Allergen	0	48
Allergen	1	54
Allergen	1	108
Allergen	1	40
Allergen	0	117
Allergen	0	29
Allergen	1	62
Allergen	0	45
Allergen	1	112
Allergen	1	74
Allergen	1	91
Allergen	0	51
Allergen	0	102
Allergen	1	40
Allergen	1	45
Allergen	0	20
Allergen	0	112
Allergen	1	42
Allergen	0	33
Allergen	0	36
Allergen	1	103
Allergen	0	53
Allergen	1	57
Allergen	1	102
Allergen	1	89
Allergen	0	136
Allergen	1	67
Allergen	0	49
Allergen	1	50
Allergen	1	56
Allergen	1	86
Allergen	1	87
Allergen	1	25
Allergen	0	45
Allergen	1	24
Allergen	1	37
Allergen	1	61
Allergen	1	66
Allergen	1	47
Allergen	1	41
Allergen	0	99
Allergen	1	67
Allergen	1	27
Allergen	0	64
Allergen	0	16
Allergen	0	50
Allergen	0	61
Allergen	0	48
Allergen	1	24
Allergen	0	91
Allergen	0	103
Allergen	0	65
Allergen	0	81
Allergen	1	65
Allergen	0	57
Allergen	1	37
Allergen	0	21
Allergen	1	40
Allergen	1	49
Allergen	1	75
Allergen	1	31
Allergen	1	58
Allergen	1	52
Allergen	1	39
Allergen	0	36
Allergen	1	68
Allergen	1	18
Allergen	0	64
Allergen	0	44
Allergen	1	88
Allergen	0	24
Allergen	1	60
Allergen	1	41
Allergen	0	94
Allergen	1	144
Allergen	1	82
Allergen	1	99
Allergen	1	139
Allergen	1	109
Allergen	1	66
Allergen	0	76
Allergen	0	82
Toxin	1	257
Toxin	0	461
Toxin	0	247
Toxin	1	216
Toxin	0	366
Toxin	1	133
Toxin	1	243
Toxin	0	316
Toxin	1	381
Toxin	0	226
Toxin	0	260
Toxin	1	425
Toxin	1	413
Toxin	1	193
Toxin	1	233
Toxin	0	215
Toxin	1	198
Toxin	1	183
Toxin	0	293
Toxin	0	266
Toxin	1	226
Toxin	1	221
Toxin	1	270
Toxin	0	266
Toxin	0	191
Toxin	1	253
Toxin	0	213
Toxin	1	330
Toxin	1	316
Toxin	1	401
Toxin	0	367
Toxin	0	335
Toxin	1	228
Toxin	1	310
Toxin	0	252
Toxin	0	375
Toxin	1	225
Toxin	0	106
Toxin	0	236
Toxin	1	322
Toxin	0	240
Toxin	1	211
Toxin	1	286
Toxin	1	366
Toxin	0	332
Toxin	1	394
Toxin	0	244
Toxin	1	219
Toxin	1	233
Toxin	1	252
Toxin	1	312
Toxin	1	152
Toxin	0	108
Toxin	1	202
Toxin	1	239
Toxin	1	275
Toxin	1	329
Toxin	1	285
Toxin	1	294
Toxin	0	352
Toxin	1	209
Toxin	1	234
Toxin	0	196
Toxin	0	102
Toxin	0	163
Toxin	0	235
Toxin	0	144
Toxin	1	117
Toxin	0	159
Toxin	0	246
Toxin	0	365
Toxin	0	273
Toxin	1	319
Toxin	0	204
Toxin	1	231
Toxin	0	139
Toxin	1	241
Toxin	1	164
Toxin	1	236
Toxin	1	136
Toxin	1	236
Toxin	1	276
Toxin	1	236
Toxin	0	166
Toxin	1	289
Toxin	1	142
Toxin	0	285
Toxin	0	220
Toxin	1	234
Toxin	0	112
Toxin	1	208
Toxin	1	238
Toxin	0	389
Toxin	1	513
Toxin	1	422
Toxin	1	437
Toxin	1	580
Toxin	1	351
Toxin	1	411
Toxin	0	354
Toxin	0	395
Human	1	317
Human	0	674
Human	0	308
Human	1	578
Human	0	554
Human	1	316
Human	1	535
Human	0	573
Human	1	735
Human	0	395
Human	0	368
Human	1	601
Human	1	685
Human	1	689
Human	1	504
Human	0	505
Human	1	401
Human	1	439
Human	0	504
Human	0	647
Human	1	521
Human	1	517
Human	1	316
Human	0	378
Human	0	217
Human	1	537
Human	0	276
Human	1	529
Human	1	511
Human	1	745
Human	0	538
Human	0	540
Human	1	251
Human	1	742
Human	0	538
Human	0	601
Human	1	389
Human	0	444
Human	0	995
Human	1	646
Human	0	466
Human	1	445
Human	1	548
Human	1	702
Human	0	494
Human	1	801
Human	0	340
Human	1	409
Human	1	529
Human	1	422
Human	1	331
Human	1	196
Human	0	202
Human	1	298
Human	1	422
Human	1	350
Human	1	456
Human	1	421
Human	1	333
Human	0	580
Human	1	433
Human	1	203
Human	0	376
Human	0	215
Human	0	256
Human	0	538
Human	0	192
Human	1	311
Human	0	161
Human	0	585
Human	0	383
Human	0	384
Human	1	545
Human	0	173
Human	1	346
Human	0	145
Human	1	416
Human	1	300
Human	1	359
Human	1	290
Human	1	481
Human	1	593
Human	1	536
Human	0	225
Human	1	576
Human	1	219
Human	0	470
Human	0	149
Human	1	427
Human	0	133
Human	1	603
Human	1	494
Human	0	782
Human	1	589
Human	1	532
Human	1	828
Human	1	1007
Human	1	582
Human	1	554
Human	0	349
Human	0	516
Virus	1	28
Virus	1	54
Virus	0	37
Virus	0	46
Virus	0	42
Virus	1	31
Virus	1	32
Virus	0	53
Virus	1	42
Virus	1	33
Virus	0	53
Virus	1	35
Virus	1	35
Virus	1	43
Virus	0	46
Virus	0	48
Virus	0	29
Virus	1	37
Virus	1	36
Virus	0	40
Virus	1	37
Virus	0	28
Virus	0	34
Virus	1	33
Virus	1	34
Virus	0	41
Virus	1	38
Virus	1	26
Virus	0	38
Virus	1	57
Virus	0	24
Virus	0	31
Virus	0	44
Virus	1	46
Virus	0	27
Virus	0	31
Virus	0	52
Virus	0	33
Virus	0	31
Virus	0	20
Virus	1	34
Virus	0	37
Virus	0	53
Virus	1	60
Virus	1	42
Virus	1	28
Virus	1	32
Virus	1	27
Virus	0	27
Virus	1	32
Virus	1	39
Virus	1	18
Virus	0	37
Virus	0	59
Virus	1	36
Virus	1	25
Virus	1	22
Virus	1	41
Virus	0	47
Virus	1	45
Virus	1	27
Virus	1	54
Virus	1	39
Virus	0	40
Virus	1	33
Virus	1	41
Virus	1	35
Virus	1	27
Virus	1	36
Virus	1	40
Virus	1	47
Virus	0	41
Virus	0	38
Virus	1	32
Virus	0	43
Virus	0	26
Virus	1	36
Virus	1	35
Virus	0	40
Virus	0	66
Virus	1	39
Virus	1	33
Virus	1	48
Virus	0	49
Virus	0	44
Virus	1	41
Virus	1	35
Virus	1	50
Virus	0	34
Virus	1	43
Virus	1	39
Virus	1	35
Virus	1	40
Virus	0	28
Virus	1	27
Virus	1	27
Virus	0	49
Virus	1	33
Virus	1	31
Virus	1	34
Virus	0	35

## Sheet: Figure 2 (excluding HIV)
logFC	t	P.Value	adjusted.P.Value	label
3.70768	3.85687	0.000200701	0.0241144	Epstein-Barr virus
-0.352635	-3.84927	0.000206212	0.0241144	Human herpesvirus 7
3.17181	3.83631	0.00021595	0.0241144	Human cytomegalovirus
-3.07926	-3.29871	0.00133573	0.111867	Rhinovirus A
-0.226118	-3.21712	0.00173285	0.116101	Horsepox virus
0.214823	3.12507	0.00231181	0.129076	Human papillomavirus type 12
-0.381171	-2.80955	0.00594159	0.249231	Human astrovirus-6
-0.774795	-2.80895	0.00595178	0.249231	Human herpesvirus 6B
0.303831	2.74588	0.00712755	0.261641	Canine kobuvirus US-PC0082
-0.441243	-2.71349	0.00781018	0.261641	Human papillomavirus type 37
0.256448	2.67866	0.00861007	0.262216	Crimean-Congo hemorrhagic fever virus
0.17785	2.61747	0.0101975	0.278571	Dhori virus
0.372285	2.59614	0.0108102	0.278571	Human adenovirus D serotype 17
0.138073	2.55509	0.0120833	0.279756	Hepatitis E virus
0.253488	2.52301	0.0131704	0.279756	Rosavirus M-7
0.44025	2.51762	0.0133615	0.279756	Human herpesvirus 8 type P
0.123592	2.4465	0.0161255	0.300112	Sin Nombre orthohantavirus
-0.477731	-2.42611	0.0170065	0.300112	Human astrovirus-1
-0.126338	-2.36246	0.0200398	0.313061	Molluscum contagiosum virus
0.173955	2.36126	0.0201013	0.313061	Tai Forest ebolavirus
0.200065	2.35243	0.0205592	0.313061	Human papillomavirus type 40
-0.260581	-2.29882	0.0235421	0.342895	Simian virus 12
0.160218	2.23708	0.027444	0.371635	Human papillomavirus type 13
-0.500897	-2.20668	0.0295652	0.371635	Human parainfluenza 3 virus
-0.457376	-2.1574	0.0333084	0.371635	Human astrovirus-8
-1.78758	-2.15465	0.0335291	0.371635	Human respiratory syncytial virus
-1.70548	-2.13782	0.0349061	0.371635	Rhinovirus B
0.115615	2.13245	0.0353559	0.371635	Human papillomavirus type 19
-0.51945	-2.13156	0.0354306	0.371635	Human parainfluenza 4a virus
-0.94435	-2.12416	0.0360599	0.371635	Human herpesvirus 3
0.118137	2.10788	0.0374775	0.371635	Human coronavirus EMC
-0.104947	-2.08901	0.0391807	0.371635	Camelpox virus
-1.37515	-2.08514	0.0395377	0.371635	Hepatitis C virus genotype 1a
0.152867	2.08495	0.039556	0.371635	Cercopithecine alphaherpesvirus 2
-0.200858	-2.08086	0.0399369	0.371635	KI polyomavirus
-0.902894	-2.06511	0.0414331	0.375138	Human respiratory syncytial virus A
-1.24237	-2.04635	0.0432793	0.381542	Hepatitis C virus genotype 1c
-0.317381	-2.02943	0.0450034	0.386568	WU polyomavirus
0.137985	2.01688	0.0463202	0.387932	Human papillomavirus type 61
-1.64152	-1.97571	0.0508733	0.390079	Enterovirus B
-0.665262	-1.96517	0.0520975	0.390079	Hepatitis C virus genotype 2k
-0.264304	-1.95219	0.0536405	0.390079	Human hepatitis A virus genotype IIIA
-0.871874	-1.94891	0.054037	0.390079	Hepatitis C virus genotype 4a
-0.770992	-1.94855	0.0540797	0.390079	Hepatitis C virus genotype 6b
-1.66883	-1.94691	0.0542797	0.390079	Hepatitis C virus genotype 1b
0.152789	1.93604	0.0556146	0.390079	Ross river virus
0.47014	1.91487	0.0582943	0.390079	Human herpesvirus 8
-0.120268	-1.90968	0.0589667	0.390079	Mumps virus
0.135079	1.9004	0.0601871	0.390079	Human papillomavirus type 24
1.59005	1.88414	0.062376	0.390079	Human herpesvirus 2
-0.352791	-1.87188	0.0640712	0.390079	Varicella-zoster virus
-0.210466	-1.86352	0.0652485	0.390079	Human papillomavirus type 17
-0.583493	-1.85608	0.066312	0.390079	Hepatitis C virus genotype 2c
-0.765859	-1.83992	0.0686701	0.390079	Hepatitis C virus genotype 2a
-0.107417	-1.83683	0.0691296	0.390079	Chapare mammarenavirus
-0.293181	-1.83306	0.0696934	0.390079	Human metapneumovirus
-0.158048	-1.8147	0.0724914	0.390079	Human herpesvirus 6A
-0.709104	-1.81434	0.072548	0.390079	Enterovirus A
-0.968109	-1.79811	0.0751006	0.390079	Hepatitis C virus genotype 3a
-0.564439	-1.7946	0.0756615	0.390079	Influenza A virus
-0.770377	-1.79459	0.0756627	0.390079	Hepatitis C virus genotype 5a
-0.889189	-1.78306	0.0775333	0.390079	Hepatitis C virus genotype 6k
-0.437983	-1.7822	0.0776736	0.390079	Lordsdale virus
-0.131004	-1.78022	0.0779993	0.390079	Human papillomavirus type 62
0.51908	1.778	0.0783654	0.390079	Human herpesvirus 8 type M
-0.219014	-1.77669	0.0785834	0.390079	Merkel cell polyomavirus
0.0887264	1.76378	0.0807453	0.390079	Middle East respiratory syndrome-related coronavirus
0.113332	1.76051	0.0813004	0.390079	GB virus C variant troglodytes
-0.776653	-1.75929	0.0815091	0.390079	Hepatitis C virus genotype 3b
0.432552	1.74375	0.0841969	0.390878	Aichi virus
-0.766814	-1.73846	0.0851284	0.390878	Hepatitis C virus genotype 6a
-0.812702	-1.73435	0.0858593	0.390878	Hepatitis C virus genotype 6h
-0.119061	-1.72699	0.0871793	0.390878	Human papillomavirus type 14
-0.22144	-1.72516	0.0875099	0.390878	Human hepatitis A virus genotype IIIB
0.138654	1.71629	0.0891267	0.390949	Kyasanur forest disease virus
-0.768127	-1.70461	0.0912938	0.390949	Hepatitis C virus genotype 6g
-0.105499	-1.70228	0.0917306	0.390949	Madre de Dios virus
-0.622668	-1.69563	0.0929874	0.390949	Hepatitis C virus genotype 2b
0.215918	1.69367	0.0933609	0.390949	Human papillomavirus type 39
-0.795291	-1.67999	0.0960006	0.391349	Human parvovirus B19
-0.0881299	-1.67762	0.0964643	0.391349	Hepatitis B virus genotype H subtype adw4
0.233402	1.67509	0.096961	0.391349	Adeno-associated virus 2
-0.348828	-1.66186	0.0995923	0.393839	Human parainfluenza 1 virus
-0.0870426	-1.66019	0.0999293	0.393839	Bundibugyo ebolavirus
-0.33741	-1.65185	0.101621	0.39585	Rubella virus
0.109215	1.62458	0.107319	0.41324	Human papillomavirus type 28
0.205914	1.59535	0.11371	0.43214	Human papillomavirus type 35
-0.187733	-1.59046	0.114807	0.43214	JC polyomavirus
-0.0779809	-1.57305	0.118787	0.44016	Isfahan virus
-0.0946691	-1.56969	0.119566	0.44016	Human spumaretrovirus
-0.179657	-1.52547	0.130218	0.463866	Human papillomavirus type 15
-0.151126	-1.52223	0.131027	0.463866	Torque teno virus
-0.738439	-1.52208	0.131065	0.463866	Hepatitis C virus genotype 6d
-0.293563	-1.51753	0.132209	0.463866	Human adenovirus B serotype 3
-0.671912	-1.51468	0.132929	0.463866	Hepatitis C virus genotype 3k
0.0877634	1.49069	0.13911	0.48043	Mayaro virus
0.092504	1.48234	0.141314	0.483062	Human papillomavirus type 41
0.112716	1.4735	0.143676	0.486176	Human papillomavirus type 47
-0.309642	-1.45882	0.14767	0.494694	Influenza C virus
0.117323	1.45107	0.149811	0.496898	Hepatitis E virus genotype 1
-0.648887	-1.44198	0.152353	0.496944	Human mastadenovirus C
0.0886423	1.43734	0.153664	0.496944	Human papillomavirus type 18
-0.64186	-1.43519	0.154275	0.496944	Human respiratory syncytial virus B
0.105165	1.4204	0.158524	0.504155	Simian foamy virus type 1
-0.199848	-1.41696	0.159524	0.504155	BK polyomavirus
-0.206823	-1.38775	0.168219	0.526666	Human coronavirus HKU1
0.0974576	1.37081	0.173425	0.53431	Hepatitis B virus genotype A3
0.111222	1.36896	0.174	0.53431	Human papillomavirus type RTRX7
0.0613014	1.36434	0.175445	0.53431	Sandfly fever Turkey virus
0.0775946	1.3425	0.182395	0.547649	Kupe virus
0.0688601	1.3359	0.184538	0.547649	Human papillomavirus type 53
0.137187	1.33531	0.18473	0.547649	Hepatitis E virus rat/R63/DEU/2009
0.146997	1.31483	0.191497	0.562732	Non-human primate Adeno-associated virus
0.200779	1.30007	0.196489	0.56989	Human adenovirus D37
-0.0778394	-1.2883	0.200537	0.56989	Mengo encephalomyocarditis virus
0.127125	1.2857	0.20144	0.56989	Venezuelan equine encephalitis virus
-0.0654683	-1.28085	0.203135	0.56989	Monkeypox virus
-0.0646001	-1.2781	0.204097	0.56989	Vaccinia virus
-0.0725525	-1.27798	0.20414	0.56989	Utive virus
0.0820776	1.26691	0.208056	0.576022	Human papillomavirus type 68
0.076745	1.25829	0.211144	0.57978	Bunyamwera virus
-0.0782351	-1.23706	0.218889	0.58209	Hepatitis B virus genotype D subtype ayw
-0.113896	-1.23373	0.220121	0.58209	Sandfly fever sicilian virus
0.0910774	1.23116	0.221076	0.58209	Human papillomavirus type 73
-0.0634412	-1.23112	0.22109	0.58209	Seoul virus
0.0858995	1.22858	0.222039	0.58209	European bat lyssavirus 1
-0.0881155	-1.22759	0.22241	0.58209	Human papillomavirus type 31
-0.667552	-1.22268	0.22425	0.582354	Hepatitis C virus
-0.0593597	-1.21503	0.227144	0.584171	Sabia mammarenavirus
-0.115593	-1.20987	0.229108	0.584171	Norwalk-like virus
-0.0787118	-1.20707	0.230181	0.584171	Human T-cell leukemia virus 2
-0.0925149	-1.18343	0.239374	0.601746	Human adenovirus B serotype 35
0.171337	1.17824	0.241425	0.601746	Human adenovirus D serotype 15
0.0750111	1.17143	0.244139	0.601746	Human papillomavirus type 70
-0.0483681	-1.17105	0.244291	0.601746	Variola virus
0.290204	1.16593	0.246345	0.602376	Cercopithecine herpesvirus 16
-0.126728	-1.15624	0.250269	0.607538	Human coronavirus NL63
-0.0664781	-1.14507	0.254842	0.614188	Yaba-like disease virus
-0.064107	-1.13629	0.258482	0.618511	Bunyavirus snowshoe hare
0.0614421	1.11836	0.266024	0.622693	Dugbe virus
0.146245	1.11602	0.267021	0.622693	Cercopithecine herpesvirus 1
-0.303944	-1.11203	0.268725	0.622693	Human adenovirus C serotype 5
-0.340837	-1.11094	0.26919	0.622693	Enterovirus D
0.0726459	1.10881	0.270104	0.622693	St. louis encephalitis virus
-0.092763	-1.10326	0.272496	0.622693	Hepatitis E virus genotype 4
-0.0866634	-1.10083	0.273546	0.622693	Dengue virus type 1
0.0484699	1.09725	0.2751	0.622693	Tanapox virus
-0.0904772	-1.06323	0.290175	0.649224	Murray valley encephalitis virus
0.0727784	1.06207	0.290697	0.649224	Zaire ebolavirus
-0.0965847	-1.03371	0.303703	0.669881	Norwalk virus
-0.0666107	-1.03319	0.303946	0.669881	Vesicular stomatitis Indiana virus
0.053716	1.02519	0.307684	0.673687	Langat virus
0.107547	1.01618	0.311933	0.677064	Salivirus FHB
0.0957661	1.01023	0.314761	0.677064	Human parechovirus 2
-0.0882797	-1.00435	0.317572	0.677064	Dengue virus type 3
-0.0839441	-1.00207	0.318668	0.677064	Dengue virus type 2
0.944102	0.995888	0.321647	0.677064	Human herpesvirus 1
0.0714103	0.994078	0.322523	0.677064	Human papillomavirus type 51
0.0462316	0.992323	0.323374	0.677064	Puumala virus
-0.050607	-0.981573	0.328619	0.680717	Louping ill virus
0.0563769	0.978254	0.330249	0.680717	Human papillomavirus type 49
0.0540809	0.976295	0.331214	0.680717	Oropouche virus
0.0727378	0.971442	0.333612	0.681464	Human papillomavirus type 56
0.194766	0.95596	0.341339	0.693022	Human adenovirus F serotype 40
0.0457678	0.942758	0.348019	0.698048	Lagos bat virus
0.0701388	0.942718	0.348039	0.698048	O'nyong-nyong virus
0.0855285	0.934583	0.352197	0.698048	Hepatitis delta virus
-0.109099	-0.930561	0.354265	0.698048	Chiba virus
-0.0799851	-0.927665	0.355758	0.698048	Dengue virus type 4
-0.280423	-0.926583	0.356317	0.698048	Norovirus MD145
0.104604	0.910507	0.364689	0.710296	Human papillomavirus type 58
0.0579465	0.892998	0.373948	0.724119	Human papillomavirus type 65
0.0709212	0.880207	0.380804	0.733158	Sindbis virus subtype Ockelbo
0.044664	0.856656	0.393631	0.747817	Rotavirus A
-0.0570398	-0.854696	0.394711	0.747817	Human papillomavirus type 42
-0.0447599	-0.853183	0.395545	0.747817	Junin mammarenavirus
0.0540012	0.84046	0.402605	0.747817	Human papillomavirus type 32
-0.0589379	-0.840139	0.402784	0.747817	Human papillomavirus type 25
0.0696585	0.833307	0.406607	0.747817	Sapovirus
-0.0549046	-0.823106	0.412356	0.747817	Human papillomavirus type 4
0.0727357	0.822809	0.412525	0.747817	Xenotropic MuLV-related virus
0.0484213	0.818455	0.414994	0.747817	Human papillomavirus type 59
-0.606781	-0.818184	0.415148	0.747817	Enterovirus C
-0.0336201	-0.816449	0.416135	0.747817	Feline coronavirus
0.0409518	0.814626	0.417173	0.747817	Lassa mammarenavirus
0.0712708	0.812104	0.418612	0.747817	GB virus C
0.0582329	0.810253	0.41967	0.747817	Human papillomavirus type 8
0.0761223	0.799311	0.425957	0.755002	Eastern equine encephalitis virus
-0.0353928	-0.789071	0.43189	0.75852	Rotavirus C
-0.0745103	-0.788075	0.432469	0.75852	Simian hepatitis A virus genotype V
0.0616297	0.773858	0.440794	0.766289	Hepatitis delta virus genotype I
0.0527988	0.769255	0.443509	0.766289	Human papillomavirus type 63
0.040708	0.766848	0.444932	0.766289	Hepatitis E virus genotype 2
0.0516833	0.762978	0.447227	0.766289	Hepatitis B virus genotype C subtype adr
0.0925526	0.761111	0.448336	0.766289	Hepatitis B virus
0.120728	0.755462	0.451702	0.768124	Human adenovirus F serotype 41
-0.0548628	-0.749895	0.455034	0.768577	Human papillomavirus type 54
-0.0389402	-0.747357	0.456558	0.768577	Uukuniemi virus
-0.0692141	-0.739758	0.461136	0.772402	Salivirus A
-0.032523	-0.734157	0.464528	0.774213	Saimiriine herpesvirus 2
0.0718478	0.72782	0.468381	0.776771	Adeno-associated virus
-0.0539703	-0.716768	0.475146	0.784108	Human papillomavirus type 36
-0.0564732	-0.70831	0.480359	0.788824	Human papillomavirus type 72
-0.0479489	-0.701966	0.48429	0.789825	Human papillomavirus type 69
-0.043991	-0.699723	0.485684	0.789825	Human coronavirus 229E
0.0655716	0.695917	0.488054	0.789846	Sagiyama virus
0.0585046	0.680536	0.497698	0.792599	Human papillomavirus type 52
-0.0356219	-0.679212	0.498533	0.792599	Yaba monkey tumor virus
-0.0629147	-0.678985	0.498676	0.792599	Human parainfluenza 2 virus
-0.0360666	-0.674935	0.501235	0.792599	Simian T-cell lymphotropic virus 6
-0.0386454	-0.674382	0.501585	0.792599	West Nile virus
0.0707214	0.667938	0.505673	0.79434	Human coronavirus OC43
-0.0772443	-0.665178	0.507429	0.79434	Human papillomavirus type 27
-0.104666	-0.647692	0.518631	0.808099	Human hepatitis A virus genotype IIB
-0.101722	-0.625529	0.533013	0.826663	Human adenovirus A serotype 31
0.0419601	0.611916	0.541947	0.833641	Rift valley fever virus
-0.0335393	-0.611094	0.542489	0.833641	Banna virus
0.0605334	0.603449	0.547542	0.837564	Human adenovirus 22
0.0409263	0.599199	0.550361	0.838049	Human papillomavirus type 23
-0.0303655	-0.584697	0.560035	0.848922	Human papillomavirus type 50
0.0471983	0.578994	0.563862	0.849929	Human parechovirus 1
-0.0531687	-0.574217	0.567078	0.849929	Human papillomavirus type 21
0.0479865	0.572389	0.568311	0.849929	Human papillomavirus type 20
-0.031138	-0.563894	0.574057	0.854016	BtVs-BetaCoV/SC2013
-0.0693035	-0.556133	0.579331	0.854016	Simian virus 40
-0.380343	-0.554696	0.58031	0.854016	Human adenovirus C serotype 2
-0.0304955	-0.55333	0.581241	0.854016	Human papillomavirus type 30
0.0732951	0.528862	0.598043	0.865933	Human SARS coronavirus
-0.0215488	-0.517858	0.605672	0.865933	Orf virus
0.0224735	0.516366	0.60671	0.865933	Pseudocowpox virus
-0.0317516	-0.515626	0.607225	0.865933	Machupo virus
-0.0526173	-0.512584	0.609344	0.865933	Human betaherpesvirus 7
0.0394326	0.510694	0.610662	0.865933	Zika virus
0.0295589	0.501538	0.617067	0.865933	Rotavirus X
0.0331132	0.501018	0.617432	0.865933	Human papillomavirus type 34
-0.0282676	-0.500268	0.617958	0.865933	Lake Victoria marburgvirus
-0.0394342	-0.499569	0.618448	0.865933	Nipah virus
0.0299869	0.498956	0.618879	0.865933	Lassa virus
0.0358278	0.493631	0.622622	0.865933	Hepatitis B virus genotype B2
-0.0319433	-0.487646	0.626841	0.865933	Australian bat lyssavirus
-0.0227474	-0.484351	0.629169	0.865933	Colorado tick fever virus
-0.125961	-0.483749	0.629595	0.865933	Human adenovirus C serotype 1
-0.0267683	-0.478697	0.633173	0.865933	Punta toro phlebovirus
-0.0313647	-0.478526	0.633294	0.865933	Bat coronavirus 279/2005
0.031374	0.471691	0.638149	0.869023	Kunjin virus
-0.0843782	-0.464245	0.643455	0.872703	Bovine coronavirus
0.0298458	0.459647	0.646742	0.873623	Human papillomavirus type 5
0.0220742	0.451254	0.652759	0.874732	Human papillomavirus type 22
0.0314675	0.451217	0.652785	0.874732	Human papillomavirus type 38
-0.048018	-0.445967	0.65656	0.876286	Chimpanzee adenovirus Y25
-0.020842	-0.44085	0.660249	0.877712	Lymphocytic choriomeningitis virus
-0.0296547	-0.404901	0.686393	0.901874	Hepatitis B virus genotype E
0.0271996	0.403911	0.687119	0.901874	Yellow fever virus
0.0234667	0.398545	0.691057	0.901874	Human papillomavirus
-0.288325	-0.397849	0.691568	0.901874	Influenza B virus
-0.0180309	-0.397417	0.691885	0.901874	Guanarito mammarenavirus
0.0291603	0.389375	0.697806	0.905654	Sindbis virus
-0.0267762	-0.38614	0.700192	0.905654	Human papillomavirus type 67
-0.148071	-0.373022	0.709901	0.914681	Human adenovirus 55
0.0207226	0.36389	0.716689	0.919888	Hendra virus
-0.0390778	-0.354249	0.723879	0.924089	Human adenovirus D serotype 8
-0.0412554	-0.349315	0.727569	0.924089	Human papillomavirus type 10
-0.0490779	-0.348421	0.728238	0.924089	Measles virus
0.0254584	0.341482	0.733439	0.926748	Rabies virus
-0.0134196	-0.324419	0.746281	0.926748	Parainfluenza virus 5
0.0246528	0.313385	0.754624	0.926748	Western equine encephalitis virus
0.0618049	0.309458	0.757601	0.926748	Human adenovirus A serotype 12
0.0402964	0.3057	0.760453	0.926748	Chikungunya virus
0.0284085	0.303788	0.761905	0.926748	Human papillomavirus type 3
-0.0180153	-0.303699	0.761972	0.926748	Toscana virus
-0.0473319	-0.303278	0.762292	0.926748	Human adenovirus A serotype 18
0.131423	0.296031	0.767805	0.926748	Human adenovirus B serotype 16
-0.0214578	-0.293688	0.76959	0.926748	Human papillomavirus type 33
-0.0275028	-0.293333	0.76986	0.926748	Hepatitis B virus genotype A2 subtype adw2
0.0249971	0.290496	0.772023	0.926748	Coronavirus Neoromicia/PML-PHE1/RSA/2011
0.0192112	0.288401	0.773621	0.926748	Human papillomavirus type 45
-0.0224033	-0.284335	0.776726	0.926748	Madariaga virus
-0.0215372	-0.283041	0.777715	0.926748	Human papillomavirus type 44
0.0154757	0.2772	0.782184	0.926748	Human papillomavirus type 60
-0.0334794	-0.275449	0.783525	0.926748	Human papillomavirus type 9
-0.0332855	-0.273226	0.785228	0.926748	Hepatitis B virus subtype adr
-0.0232724	-0.270705	0.787162	0.926748	Cosavirus A
0.0107384	0.269728	0.787911	0.926748	Rotavirus B
-0.0190571	-0.266364	0.790493	0.926748	Rabbitpox virus
-0.0235564	-0.265452	0.791194	0.926748	Tick-borne powassan virus
0.0169835	0.243916	0.807783	0.938149	Human papillomavirus type 82
-0.0133233	-0.239568	0.811143	0.938149	Human T-cell leukemia virus 1
0.0112288	0.233809	0.815599	0.938149	Pichinde mammarenavirus
-0.0489054	-0.230458	0.818195	0.938149	Human hepatitis A virus genotype IA
-0.012894	-0.222239	0.82457	0.938149	Encephalomyocarditis virus
0.0150543	0.222149	0.824639	0.938149	Human papillomavirus type 6b
-0.0106998	-0.221525	0.825124	0.938149	Hantaan virus
-0.0335221	-0.218591	0.827403	0.938149	Human adenovirus B serotype 7
0.00887938	0.216835	0.828767	0.938149	Human T-cell leukemia virus 3
0.0239016	0.21278	0.831921	0.938149	Sapporo virus
0.019847	0.212546	0.832103	0.938149	Human papillomavirus type 16
-0.0126093	-0.205822	0.837338	0.938149	Human papillomavirus type 43
0.0263384	0.204645	0.838255	0.938149	Japanese encephalitis virus
0.0112339	0.202234	0.840134	0.938149	Vesicular stomatitis New Jersey virus
0.0126718	0.198504	0.843044	0.938149	Utinga virus
-0.0188347	-0.195057	0.845734	0.938149	Human papillomavirus type 66
0.0139579	0.190932	0.848956	0.938615	Human papillomavirus type 57
-0.00933138	-0.172741	0.863196	0.948603	Hepatitis B virus genotype D
0.0121318	0.172156	0.863654	0.948603	Rosavirus A2
0.0110182	0.166778	0.867873	0.949941	Chandipura virus
-0.00807966	-0.162734	0.871048	0.949941	Molluscum contagiosum virus subtype 1
0.010775	0.159767	0.873379	0.949941	Hepatitis E virus genotype 3
-0.00883935	-0.15345	0.878345	0.952251	Reston ebolavirus
0.0132597	0.149747	0.881258	0.952328	Moloney murine leukemia virus
0.00846593	0.145102	0.884915	0.953204	Semliki forest virus
0.0211035	0.12453	0.901139	0.966005	Human papillomavirus type 11
0.0129432	0.121629	0.903431	0.966005	Southampton virus
-0.00505329	-0.119074	0.90545	0.966005	Sudan ebolavirus
0.0276825	0.107067	0.914945	0.969655	Human adenovirus E serotype 4
0.00723434	0.105734	0.916	0.969655	Simian foamy virus type 3
-0.00636796	-0.103771	0.917554	0.969655	Human papillomavirus type 7
0.00630704	0.0944677	0.924922	0.972386	Human picobirnavirus
-0.0104067	-0.0931785	0.925943	0.972386	Salivirus NG-F1
-0.00802835	-0.0847142	0.932654	0.976372	Human papillomavirus type 29
0.00557612	0.0782447	0.937786	0.978177	Facey's Paddock virus
-0.00466739	-0.0715798	0.943076	0.978177	Human papillomavirus type 26
-0.00318896	-0.0649443	0.948345	0.978177	Cowpox virus
-0.00399793	-0.0641468	0.948978	0.978177	Getah virus
-0.0137146	-0.0588922	0.953153	0.979467	Human mastadenovirus E
-0.00225588	-0.047409	0.962279	0.985821	Bunyavirus La Crosse
0.0014068	0.0325608	0.974088	0.989481	Equine coronavirus
0.00227226	0.0286032	0.977237	0.989481	Human papillomavirus type 1
-0.00100579	-0.0252314	0.979919	0.989481	Bat coronavirus 1B
0.00133221	0.0240609	0.980851	0.989481	Hepatitis B virus genotype F2
0.00133058	0.0211865	0.983138	0.989481	Human papillomavirus type 48
-0.00103145	-0.0206395	0.983573	0.989481	New York virus
0.00149818	0.0168541	0.986586	0.98954	Human adenovirus D serotype 9
-0.000923494	-0.00315138	0.997492	0.997492	Human adenovirus 14

## Sheet: Figure 3
logFC	t	P.Value	adjusted.P.Value	label
-1.51397	-3.48789	0.000716622	0.67496	capping protein, Arp2/3 and myosin-I linker protein 3
3.40419	3.32323	0.00123169	0.67496	uncharacterized protein C12orf40 isoform 1
-7.31495	-3.08656	0.00259967	0.67496	stathmin-4 isoform 1
33.5795	3.05721	0.00284443	0.67496	hypothetical protein XP
2.96434	2.94664	0.00397105	0.67496	splicing factor, suppressor of white-apricot homolog isoform 2
-2.29087	-2.91068	0.00441811	0.67496	capping protein, Arp2/3 and myosin-I linker protein 3
-1.91475	-2.89976	0.00456273	0.67496	protein piccolo isoform 1
29.0169	2.80679	0.0059823	0.67496	hypothetical protein XP
1.62935	2.72537	0.00754551	0.67496	C2 calcium-dependent domain-containing protein 4A
-1.2035	-2.68427	0.00846838	0.67496	cingulin
2.55839	2.64751	0.00937928	0.67496	coiled-coil domain-containing protein 134 isoform 1 precursor
-3.62418	-2.63482	0.00971378	0.67496	protein phosphatase 1 regulatory subunit 12B isoform a
2.57323	2.63151	0.00980266	0.67496	hypothetical protein XP
-0.903702	-2.58398	0.0111644	0.67496	bridging integrator 2 isoform 1
3.98565	2.57507	0.0114379	0.67496	keratin, type II cytoskeletal 6C
15.1585	2.55475	0.0120844	0.67496	hypothetical protein XP
17.5095	2.54757	0.0123206	0.67496	hypothetical protein XP
3.06773	2.51634	0.0133968	0.67496	synemin isoform A
-1.14245	-2.4808	0.0147233	0.67496	rho GTPase-activating protein 35
-1.09407	-2.47655	0.0148897	0.67496	C2 domain-containing protein 3 isoform 2
17.8129	2.46326	0.0154206	0.67496	hypothetical protein XP
1.30323	2.44974	0.0159775	0.67496	serine/threonine-protein phosphatase 1 regulatory subunit 10
-0.740822	-2.42974	0.016835	0.67496	G-protein coupled receptor-associated sorting protein 1
1.89984	2.42275	0.0171443	0.67496	ephrin type-A receptor 6 isoform a
-4.61496	-2.39643	0.0183539	0.67496	SPARC-related modular calcium-binding protein 1 isoform 1 precursor
-1.26286	-2.39312	0.0185116	0.67496	G-protein coupled receptor-associated sorting protein 2
-2.7915	-2.39097	0.0186145	0.67496	SNF-related serine/threonine-protein kinase isoform 1
-1.23246	-2.38821	0.0187473	0.67496	transcriptional activator GLI3
-0.769662	-2.38665	0.0188227	0.67496	cTAGE family member 2
-1.30744	-2.3734	0.0194742	0.67496	histone-lysine N-methyltransferase 2C
9.89935	2.36826	0.0197324	0.67496	hypothetical protein XP
-1.20767	-2.3665	0.0198215	0.67496	proliferation marker protein Ki-67 isoform 1
17.5081	2.33502	0.0214763	0.67496	hypothetical protein XP
1.83975	2.33257	0.0216101	0.67496	bcl-2-binding component 3 isoform 1
11.294	2.33191	0.0216462	0.67496	hypothetical protein XP
4.32457	2.3287	0.0218225	0.67496	ankyrin-2 isoform 1
-3.3262	-2.30001	0.0234587	0.67496	SUN domain-containing protein 1 isoform a
1.38177	2.29487	0.023763	0.67496	protein phosphatase 1 regulatory subunit 12B isoform a
-4.26193	-2.29021	0.0240416	0.67496	SUN domain-containing protein 1 isoform a
2.87479	2.27632	0.0248896	0.67496	ankyrin-2 isoform 1
2.58606	2.26813	0.0254023	0.67496	voltage-dependent P/Q-type calcium channel subunit alpha-1A isoform 2
1.85839	2.26215	0.0257818	0.67496	keratin, type II cytoskeletal 6B
2.0271	2.25371	0.0263269	0.67496	keratin, type II cytoskeletal 6C
-3.41625	-2.22519	0.028243	0.67496	filaggrin-2
-0.877762	-2.22036	0.028579	0.67496	ras and Rab interactor 3 isoform 1
-2.3853	-2.21873	0.0286931	0.67496	ras-related GTP-binding protein C isoform 1
1.90053	2.21092	0.0292461	0.67496	hypothetical protein XP
1.61355	2.19974	0.0300542	0.67496	adiponectin receptor protein 1
2.30435	2.17615	0.031823	0.67496	rho guanine nucleotide exchange factor 40 isoform 1
0.63629	2.15048	0.0338502	0.67496	protein Wnt-9b isoform 1 precursor
1.27992	2.15046	0.0338514	0.67496	FH1/FH2 domain-containing protein 3 isoform 1
-2.1277	-2.13276	0.0353138	0.67496	SAM and SH3 domain-containing protein 1 isoform 1
-2.15903	-2.13119	0.0354464	0.67496	hypothetical protein
9.72161	2.13048	0.0355064	0.67496	hypothetical protein XP
-3.15343	-2.12682	0.035817	0.67496	SNF-related serine/threonine-protein kinase isoform 1
1.80295	2.11122	0.0371669	0.67496	NUT family member 2D
-1.25667	-2.09924	0.0382326	0.67496	protein JBTS17
-1.5245	-2.08717	0.0393336	0.67496	calcium-dependent secretion activator 1 isoform 1
1.04581	2.08376	0.0396502	0.67496	synemin isoform A
0.996774	2.08296	0.0397245	0.67496	kanadaptin
2.87761	2.078	0.040189	0.67496	zinc finger protein 92 isoform 1
-1.85784	-2.07753	0.0402329	0.67496	zinc finger X-chromosomal protein isoform 3
-1.61025	-2.06964	0.040982	0.67496	AT-rich interactive domain-containing protein 5B isoform 1
1.89742	2.06438	0.0414874	0.67496	cullin-associated NEDD8-dissociated protein 1 isoform 1
2.63694	2.06244	0.0416754	0.67496	eukaryotic translation initiation factor 4 gamma 1 isoform 1
-1.07371	-2.06104	0.041811	0.67496	pleckstrin homology domain-containing family H member 3 precursor
1.03538	2.05547	0.0423568	0.67496	AF4/FMR2 family member 3 isoform 2
0.829032	2.04834	0.0430625	0.67496	centrosomal protein of 290 kDa
1.44291	2.0406	0.0438416	0.67496	ER degradation-enhancing alpha-mannosidase-like protein 1
1.91599	2.04027	0.0438754	0.67496	dynein heavy chain 9, axonemal isoform 2
-0.64144	-2.0396	0.0439426	0.67496	coiled-coil domain-containing protein 33 isoform 2
3.84613	2.03116	0.0448073	0.67496	synaptotagmin-like protein 2 isoform c
1.53161	2.02871	0.0450611	0.67496	arf-GAP with GTPase, ANK repeat and PH domain-containing protein 3 isoform a
-1.11285	-2.0278	0.0451559	0.67496	tyrosyl-DNA phosphodiesterase 1 isoform a
0.829032	2.02652	0.0452883	0.67496	voltage-dependent T-type calcium channel subunit alpha-1I isoform a
1.05871	2.01529	0.0464721	0.67496	centrosomal protein of 78 kDa isoform a
3.22565	2.01334	0.0466803	0.67496	synaptotagmin-like protein 2 isoform c
1.12245	2.01024	0.0470122	0.67496	aprataxin isoform a
1.60823	2.00685	0.0473788	0.67496	structural maintenance of chromosomes flexible hinge domain-containing protein 1
-1.4911	-2.00535	0.0475417	0.67496	endonuclease domain-containing 1 protein precursor
-1.9037	-2.00287	0.0478114	0.67496	leucine zipper protein 1
0.915806	2.00245	0.0478567	0.67496	protein eva-1 homolog C isoform 1 precursor
12.5604	1.99254	0.0489507	0.67496	hypothetical protein XP
1.39227	1.99251	0.048953	0.67496	ribosomal protein S6 kinase beta-2
1.12371	1.98698	0.0495724	0.67496	putative uncharacterized protein C20orf78 isoform 1
1.74245	1.98576	0.0497106	0.67496	zinc finger protein 486
3.07642	1.98192	0.0501449	0.67496	PHD and RING finger domain-containing protein 1 isoform 2
6.80306	1.96613	0.0519672	0.67496	hypothetical protein XP
0.82871	1.96373	0.0522488	0.67496	PHD finger protein 10 isoform a
1.32968	1.96228	0.0524197	0.67496	patatin-like phospholipase domain-containing protein 7 isoform a
1.51226	1.95544	0.0532333	0.67496	HEAT repeat-containing protein 4
2.17581	1.95471	0.0533198	0.67496	hypothetical protein XP
-2.19111	-1.95198	0.0536484	0.67496	nuclear receptor ROR-gamma isoform a
1.4171	1.93843	0.0552998	0.67496	lymphoid-specific helicase isoform 1
0.965484	1.9372	0.0554526	0.67496	conserved oligomeric Golgi complex subunit 3
-1.39911	-1.93509	0.0557142	0.67496	ribosomal RNA-processing protein 8
-2.5259	-1.9302	0.0563249	0.67496	beta-1,3-glucosyltransferase precursor
1.32355	1.92896	0.0564802	0.67496	uncharacterized protein LOC100128905
6.37718	1.92749	0.056666	0.67496	rho GTPase-activating protein SYDE2
-1.80295	-1.92687	0.0567439	0.67496	chromosome-associated kinesin KIF4B
-2.01157	-1.91845	0.0578149	0.67496	glutamine-rich protein 2
2.24295	1.91527	0.0582239	0.67496	double C2-like domain-containing protein beta
0.841935	1.91148	0.0587145	0.67496	putative PGM5-like protein 1-like
0.790806	1.9061	0.0594174	0.67496	hypothetical protein
0.599677	1.90488	0.0595773	0.67496	zinc finger protein 124 isoform 1
0.751774	1.88585	0.0621249	0.67496	arginine/serine-rich protein 1
0.871613	1.88477	0.0622723	0.67496	hypothetical protein XP
1.38161	1.8738	0.0637847	0.67496	regulator of G-protein signaling 12 isoform 1
-1.19779	-1.87292	0.0639074	0.67496	zinc finger protein 638 isoform 1
-0.833674	-1.8692	0.0644281	0.67496	multiple PDZ domain protein isoform 1
0.683871	1.86571	0.0649198	0.67496	zinc finger protein 324B
1.94322	1.85994	0.0657394	0.67496	double zinc ribbon and ankyrin repeat-containing protein 1 isoform 3
3.44528	1.85769	0.0660608	0.67496	hypothetical protein XP
-0.919056	-1.85622	0.0662726	0.67496	nuclear export mediator factor NEMF isoform 1
0.973065	1.84835	0.0674124	0.67496	WD repeat-containing protein 46 isoform 1
1.25068	1.84448	0.0679791	0.67496	transcription factor SOX-4
2.56129	1.84367	0.0680981	0.67496	rho guanine nucleotide exchange factor 19
1.12597	1.84107	0.0684812	0.67496	eukaryotic translation initiation factor 4 gamma 3 isoform 3
-1.12509	-1.84004	0.0686334	0.67496	ankyrin repeat domain-containing protein SOWAHB
3.31149	1.83703	0.0690802	0.67496	ankyrin repeat domain-containing protein 36B isoform 1
0.637097	1.83587	0.0692529	0.67496	SH3 and multiple ankyrin repeat domains protein 3
1.71306	1.83036	0.0700802	0.67496	hypothetical protein LOC100127987
3.09935	1.82908	0.0702734	0.67496	keratin, type I cytoskeletal 19
-3.49861	-1.82763	0.0704917	0.67496	TBC1 domain family member 22B
0.659516	1.82616	0.0707148	0.67496	protein FAM53C isoform 1
1.20828	1.82279	0.0712274	0.67496	biorientation of chromosomes in cell division protein 1-like 1
-1.93513	-1.81876	0.0718451	0.67496	partitioning defective 3 homolog B isoform Par3Lb
2.98742	1.81602	0.0722675	0.67496	cip1-interacting zinc finger protein isoform 1
1.41223	1.81411	0.0725641	0.67496	parafibromin
0.725323	1.81249	0.0728158	0.67496	zinc finger protein 43 isoform 2
3.10047	1.80716	0.0736476	0.67496	zinc finger CCCH domain-containing protein 6
-4.48866	-1.80623	0.0737939	0.67496	electrogenic sodium bicarbonate cotransporter 1 isoform 3
1.32177	1.80132	0.0745698	0.67496	hypothetical protein XP
1.10506	1.79989	0.0747974	0.67496	M-phase phosphoprotein 8
-0.970232	-1.79925	0.0748997	0.67496	tyrosine-protein phosphatase non-receptor type 21
-1.08764	-1.79876	0.0749767	0.67496	hypothetical protein XP
0.949583	1.79481	0.075609	0.67496	cytospin-B isoform 1
-1.75372	-1.79467	0.075632	0.67496	dihydropyrimidinase-related protein 1 isoform 1
-3.39842	-1.79139	0.076159	0.67496	periphilin-1 isoform 1
3.11239	1.7798	0.0780503	0.67496	zinc finger homeobox protein 3 isoform A
-2.55361	-1.77682	0.0785419	0.67496	hypothetical protein XP
0.893548	1.77601	0.0786757	0.67496	transcription factor HIVEP2
-1.84726	-1.77239	0.0792788	0.67496	zinc finger protein 92 homolog
1.56912	1.76944	0.0797725	0.67496	putative uncharacterized protein C20orf78 isoform 1
-1.82153	-1.76693	0.0801941	0.67496	chromodomain-helicase-DNA-binding protein 6
-1.43043	-1.76109	0.0811828	0.67496	titin isoform N2-A
0.779839	1.75773	0.0817563	0.67496	zinc finger protein 92 isoform 2
-0.829611	-1.75347	0.0824872	0.67496	tudor domain-containing protein 6 isoform 1
-0.827836	-1.75027	0.0830407	0.67496	zinc finger X-chromosomal protein isoform 1
-0.936979	-1.75002	0.083085	0.67496	trichohyalin
0.905	1.74621	0.0837483	0.67496	hypothetical protein XP
2.21519	1.74349	0.0842237	0.67496	arf-GAP with Rho-GAP domain, ANK repeat and PH domain-containing protein 2
0.467742	1.73497	0.0857284	0.67496	axin-1 isoform a
1.9871	1.73384	0.0859306	0.67496	mediator of RNA polymerase II transcription subunit 14
1.13565	1.73174	0.0863046	0.67496	hypothetical protein XP
-0.589371	-1.73117	0.0864077	0.67496	ATPase family AAA domain-containing protein 3A isoform 1
1.3229	1.72962	0.0866853	0.67496	hypothetical protein XP
2.40212	1.7262	0.0873019	0.67496	hypothetical protein XP
2.41016	1.72519	0.0874839	0.67496	serine/threonine-protein kinase WNK4 isoform 1
0.853721	1.72115	0.0882182	0.67496	putative methyltransferase NSUN6 isoform 1
2.01832	1.71881	0.0886444	0.67496	ankyrin repeat domain-containing protein 50 isoform 1
0.76762	1.71723	0.0889349	0.67496	putative TAF11-like protein ENSP00000332601-like
2.99945	1.71002	0.0902641	0.67496	coiled-coil domain-containing protein 66 isoform 1
1.18008	1.70963	0.0903377	0.67496	hypothetical protein XP
5.94247	1.70807	0.0906265	0.67496	hypothetical protein XP
3.84734	1.70217	0.091731	0.67496	radial spoke head 1 homolog isoform 1
1.62924	1.69857	0.0924103	0.67496	hypothetical protein XP
1.97793	1.69756	0.0926013	0.67496	serine/threonine-protein kinase WNK2 isoform 2
-1.27378	-1.69716	0.0926775	0.67496	filaggrin-2
1.53578	1.69333	0.0934069	0.67496	proline-rich protein 19
-0.963497	-1.69228	0.0936064	0.67496	chromodomain-helicase-DNA-binding protein 9 isoform 2
0.849032	1.69221	0.0936202	0.67496	HEAT repeat-containing protein 4
-3.40173	-1.69201	0.0936588	0.67496	partitioning defective 3 homolog B isoform Par3Lb
-1.39166	-1.68758	0.0945088	0.67496	transforming acidic coiled-coil-containing protein 3
-1.07708	-1.68572	0.0948692	0.67496	nebulin isoform 1
1.24654	1.68355	0.0952895	0.67496	zinc finger protein 550
-1.22924	-1.68007	0.0959665	0.67496	heat shock factor protein 2 isoform a
-1.39688	-1.67946	0.0960852	0.67496	WD repeat-containing protein 87 isoform 2
2.16425	1.67703	0.0965601	0.67496	nephrocystin-3
-3.89386	-1.67703	0.0965607	0.67496	electrogenic sodium bicarbonate cotransporter 1 isoform 3
-0.959567	-1.67382	0.0971913	0.67496	extracellular matrix protein 2 isoform 1 precursor
1.26492	1.6735	0.0972546	0.67496	zinc finger protein 66
3.58131	1.67308	0.0973386	0.67496	nck-associated protein 5 isoform 1
-3.18356	-1.67071	0.0978059	0.67496	periphilin-1 isoform 6
-0.532478	-1.66935	0.0980764	0.67496	A-kinase anchor protein 12 isoform 1
1.29823	1.6622	0.0995038	0.67496	uncharacterized protein C17orf80 isoform a
1.53456	1.66131	0.0996846	0.67496	Alstrom syndrome protein 1
-0.786987	-1.66074	0.0997985	0.67496	G1/S-specific cyclin-E1 isoform 1
0.898741	1.65968	0.100012	0.67496	5'-AMP-activated protein kinase catalytic subunit alpha-1 isoform 2
-4.09601	-1.6563	0.100697	0.67496	cardiomyopathy-associated protein 5
-0.639359	-1.65515	0.10093	0.67496	dynein heavy chain 10, axonemal
3.0448	1.65101	0.101774	0.67496	putative uncharacterized protein CXorf30
-2.04575	-1.64421	0.103174	0.67496	titin isoform N2-A
1.18774	1.643	0.103423	0.67496	proline-rich transmembrane protein 2 isoform 1
2.42264	1.64133	0.10377	0.67496	hypothetical protein LOC100127987
1.77387	1.63535	0.105019	0.67496	zinc finger protein 90
-0.505382	-1.63041	0.106061	0.67496	microtubule-associated protein 1B isoform 1
-1.26027	-1.62993	0.106163	0.67496	G2 and S phase-expressed protein 1
-2.81083	-1.62958	0.106236	0.67496	filaggrin-2
2.4025	1.62723	0.106734	0.67496	erythropoietin receptor precursor
5.4621	1.62602	0.106994	0.67496	ankyrin repeat domain-containing protein 36A
-1.9562	-1.6222	0.107808	0.67496	hypothetical protein
-0.669481	-1.62038	0.108201	0.67496	myeloid leukemia factor 1 isoform 1
0.915586	1.61524	0.109309	0.67496	hypothetical protein LOC100129890
-1.40631	-1.61108	0.110214	0.67496	protein FAM161B
-2.60876	-1.61076	0.110283	0.67496	YTH domain-containing family protein 1
4.34164	1.61071	0.110295	0.67496	transcription factor SPT20 homolog-like 1 precursor
0.801479	1.60931	0.1106	0.67496	radial spoke head 10 homolog B
-4.87855	-1.60743	0.111013	0.67496	supervillin isoform 2
-1.39003	-1.60638	0.111244	0.67496	filaggrin-2
2.16236	1.60198	0.112214	0.67496	serine/threonine-protein kinase RIO2 isoform 1
-1.38637	-1.60184	0.112246	0.67496	putative UPF0607 protein ENSP00000381418
0.785047	1.59981	0.112695	0.67496	hypothetical protein XP
1.24008	1.59486	0.113799	0.67496	hypothetical protein
-3.29004	-1.59477	0.113819	0.67496	glutamine-rich protein 2
-1.62849	-1.583	0.11648	0.67496	alpha-1B adrenergic receptor
1.84419	1.57985	0.117198	0.67496	hypothetical protein XP
-1.03977	-1.57697	0.117859	0.67496	dihydropyrimidinase-related protein 1 isoform 1
-0.787396	-1.57592	0.118103	0.67496	protein unc-79 homolog isoform 2
1.49845	1.56863	0.119793	0.67496	regulator of G-protein signaling 12 isoform 2
-1.03605	-1.56807	0.119923	0.67496	nibrin isoform 1
1.52377	1.5664	0.120314	0.67496	junctophilin-4
0.966267	1.56583	0.120447	0.67496	neuronal tyrosine-phosphorylated phosphoinositide-3-kinase adapter 2
1.06022	1.56353	0.120986	0.67496	uncharacterized protein KIAA1109
3.57159	1.56196	0.121357	0.67496	hypothetical protein
-0.900366	-1.55821	0.122242	0.67496	MAPK/MAK/MRK overlapping kinase isoform 1
0.832687	1.5579	0.122315	0.67496	methylmalonyl-CoA mutase, mitochondrial precursor
-0.778124	-1.55765	0.122374	0.67496	uncharacterized protein KIAA1109
-1.0488	-1.55231	0.123646	0.67496	high mobility group protein HMG-I/HMG-Y-like
-1.04961	-1.55017	0.124159	0.67496	serine/threonine-protein kinase PAK 1 isoform 1
-1.36503	-1.54848	0.124565	0.67496	traB domain-containing protein isoform b
1.97574	1.54539	0.125311	0.67496	zinc finger protein 608
-1.82093	-1.54367	0.125726	0.67496	zinc finger protein 574 isoform 1
-2.73684	-1.54323	0.125832	0.67496	hypothetical protein XP
1.70553	1.54274	0.125952	0.67496	aconitate hydratase, mitochondrial precursor
-0.695814	-1.54107	0.126358	0.67496	uncharacterized protein KIAA1551
2.13741	1.53906	0.126848	0.67496	hypothetical protein XP
-1.00539	-1.53739	0.127256	0.67496	hypothetical protein XP
1.45763	1.53722	0.127297	0.67496	hairy and enhancer of split-related protein HELT
-3.58359	-1.53708	0.127333	0.67496	hypothetical protein XP
-1.94574	-1.53706	0.127337	0.67496	syntabulin isoform a
1.05935	1.53535	0.127755	0.67496	pappalysin-2 isoform 1 precursor
-1.98434	-1.53516	0.127803	0.67496	partitioning defective 3 homolog isoform 1
0.603958	1.53288	0.128362	0.67496	zinc finger protein 141 isoform 1
2.25113	1.53216	0.128539	0.67496	hypothetical protein XP
2.33555	1.5266	0.129918	0.67496	zinc finger and SCAN domain-containing protein 20
-1.27105	-1.52622	0.130012	0.67496	zinc finger protein 62 homolog isoform 2
-1.33673	-1.526	0.130067	0.67496	gametocyte-specific factor 1-like isoform 1
-0.911306	-1.52559	0.130168	0.67496	zinc finger protein 92 homolog
-1.38758	-1.52432	0.130485	0.67496	anion exchange protein 2 isoform 1
1.33416	1.5213	0.131241	0.67496	radial spoke head 1 homolog isoform 1
0.735067	1.51969	0.131645	0.67496	ADP-ribosylation factor GTPase-activating protein 1 isoform b
1.48418	1.5172	0.132271	0.67496	protein THEMIS2 isoform 3
1.92743	1.51701	0.132319	0.67496	PHD finger protein 20
1.015	1.51493	0.132844	0.67496	retinoblastoma-associated protein
2.70762	1.51233	0.133504	0.67496	LIM domain-containing protein ajuba isoform 1
-2.2724	-1.51101	0.133838	0.67496	TBC1 domain family member 30 isoform 1
1.11134	1.50986	0.134133	0.67496	insulin receptor substrate 4
-3.2299	-1.50551	0.135245	0.67496	F-box-like/WD repeat-containing protein TBL1XR1 isoform 1
0.934123	1.50402	0.135627	0.67496	collagen alpha-1(XV) chain precursor
0.732754	1.50164	0.136241	0.67496	synaptojanin-2 isoform 1
0.684611	1.50019	0.136615	0.67496	pre-B-cell leukemia transcription factor 4
-2.21162	-1.50004	0.136656	0.67496	cell division cycle 5-like protein
-4.13848	-1.49742	0.137334	0.67496	doublecortin domain-containing protein 2
0.811947	1.49736	0.137349	0.67496	MAP7 domain-containing protein 1 isoform 1
1.68113	1.49588	0.137734	0.67496	equilibrative nucleoside transporter 4 isoform 1
-0.970319	-1.49569	0.137784	0.67496	Na(+)/H(+) exchange regulatory cofactor NHE-RF3 isoform 1
1.21397	1.495	0.137963	0.67496	zinc finger CCCH domain-containing protein 18 isoform 2
-1.35565	-1.49089	0.139037	0.67496	reticulon-4 isoform A
2.18424	1.48687	0.140095	0.67496	rho GTPase-activating protein SYDE2
0.738002	1.4848	0.140644	0.67496	TBC1 domain family member 3F
0.610669	1.47767	0.14254	0.67496	LIM domain-binding protein 1 isoform 1
-0.535205	-1.47762	0.142552	0.67496	myeloid leukemia factor 1 isoform 1
1.28353	1.47381	0.143575	0.67496	protein prune homolog 2 isoform 1
-1.15716	-1.47336	0.143694	0.67496	hypothetical protein LOC100131303
-0.396908	-1.47326	0.143722	0.67496	otopetrin-1
0.47917	1.4712	0.144276	0.67496	similar to hCG2042756
2.25309	1.46862	0.144974	0.67496	ankyrin repeat domain-containing protein 36B isoform 1
0.869453	1.46826	0.145073	0.67496	E3 ubiquitin-protein ligase listerin isoform 1
1.60517	1.46757	0.14526	0.67496	mitogen-activated protein kinase 15
-0.731928	-1.46744	0.145295	0.67496	homeobox protein DBX1
1.86022	1.46702	0.145409	0.67496	hypothetical protein XP
-1.3981	-1.46488	0.145991	0.67496	nebulin isoform 1
0.578049	1.46439	0.146126	0.67496	early growth response protein 4
1.06241	1.45996	0.147337	0.67496	serine/threonine-protein kinase WNK3 isoform 1
1.0262	1.45971	0.147404	0.67496	hypothetical protein XP
0.537789	1.4592	0.147544	0.67496	glutamate receptor-interacting protein 2
0.682856	1.4576	0.147985	0.67496	protein FAM216A
0.623419	1.45711	0.148118	0.67496	hypothetical protein XP
0.844583	1.45463	0.148805	0.67496	uncharacterized protein NKAPD1 isoform a
2.76	1.45269	0.149342	0.67496	hypothetical protein XP
0.655602	1.45265	0.149352	0.67496	centrosomal protein of 162 kDa isoform a
-1.8902	-1.45108	0.149788	0.67496	WASH complex subunit 2C isoform 1
-1.32288	-1.44598	0.151211	0.67496	mRNA decay activator protein ZFP36L1 isoform 1
2.6313	1.4459	0.151233	0.67496	acyl-CoA-binding protein isoform 4
2.39364	1.4391	0.153146	0.67496	outer dense fiber protein 3-like protein 2
-1.72777	-1.43697	0.153748	0.67496	gametocyte-specific factor 1-like isoform 1
-0.865397	-1.4364	0.153911	0.67496	similar to block of proliferation 1
1.3166	1.43633	0.153931	0.67496	trinucleotide repeat-containing gene 18 protein
1.15848	1.43518	0.154257	0.67496	putative RNA-binding protein 15B
-0.838745	-1.43371	0.154675	0.67496	SH3 domain-containing protein 21 isoform 1
1.13127	1.43252	0.155016	0.67496	LIM domain-containing protein ajuba isoform 1
-2.80883	-1.43216	0.155118	0.67496	partitioning defective 3 homolog isoform 10
2.22849	1.43086	0.155489	0.67496	reticulocalbin-1 precursor
2.48935	1.42903	0.156012	0.67496	synaptopodin isoform C
-4.98958	-1.42827	0.156232	0.67496	phospholipid phosphatase-related protein type 3 isoform 1
-1.7509	-1.42515	0.15713	0.67496	serine/threonine-protein kinase DCLK3
-0.919555	-1.42416	0.157414	0.67496	SH3 domain-binding protein 1 isoform 1
1.15148	1.42341	0.157631	0.67496	MRN complex-interacting protein isoform 1
1.94499	1.42218	0.157987	0.67496	gamma-aminobutyric acid receptor subunit theta precursor
-2.24756	-1.41785	0.159245	0.67496	uncharacterized protein KIAA1522 isoform 1
0.59391	1.41671	0.159575	0.67496	glutamate receptor ionotropic, NMDA 2D precursor
3.5211	1.41462	0.160186	0.67496	WASP homolog-associated protein with actin, membranes and microtubules
-1.28339	-1.41387	0.160406	0.67496	WASH complex subunit 2C isoform 1
2.206	1.41343	0.160537	0.67496	transcriptional regulator ATRX isoform 1
3.44302	1.41308	0.160639	0.67496	rap1 GTPase-activating protein 1 isoform a
-2.0663	-1.41273	0.160741	0.67496	chromodomain-helicase-DNA-binding protein 7 isoform 1
0.948411	1.41188	0.160992	0.67496	lisH domain and HEAT repeat-containing protein KIAA1468 isoform c
-0.853832	-1.41139	0.161135	0.67496	MYCBP-associated protein
2.01403	1.40886	0.161879	0.67496	zinc finger protein 853 isoform 1
0.67952	1.40851	0.161983	0.67496	SH3 and multiple ankyrin repeat domains protein 1
1.28963	1.4075	0.162282	0.67496	protein naked cuticle homolog 1
-4.46741	-1.40479	0.163085	0.67496	junctional protein associated with coronary artery disease isoform 1
1.68367	1.39918	0.164756	0.67496	peptidyl-prolyl cis-trans isomerase-like 3 isoform PPIL3a
-1.04511	-1.39818	0.165053	0.67496	filaggrin-2
-2.50994	-1.39681	0.165465	0.67496	T-cell activation Rho GTPase-activating protein isoform b
-0.879457	-1.39363	0.16642	0.67496	mucin-16
-1.80654	-1.39224	0.166841	0.67496	testis development-related protein isoform 1
1.06304	1.39152	0.167056	0.67496	protein THEMIS2 isoform 3
-1.70139	-1.38925	0.167745	0.67496	glutamine-rich protein 2
-0.601452	-1.38738	0.168313	0.67496	E3 ubiquitin-protein ligase MARCH4 precursor
0.716546	1.38683	0.168478	0.67496	iporin isoform 1
-0.541365	-1.38416	0.169292	0.67496	LOW QUALITY PROTEIN: arf-GAP with GTPase, ANK repeat and PH domain-containing protein 5
1.98149	1.38383	0.169394	0.67496	MORC family CW-type zinc finger protein 2 isoform 3
-0.503686	-1.38369	0.169438	0.67496	leucine-rich repeat and fibronectin type-III domain-containing protein 5 isoform 1 precursor
0.615024	1.3829	0.169677	0.67496	titin isoform N2-A
0.909847	1.38231	0.169858	0.67496	5' exonuclease Apollo isoform a
-1.25052	-1.38125	0.170184	0.67496	MAP7 domain-containing protein 1 isoform 1
-0.662113	-1.37925	0.170798	0.67496	ephexin-1 isoform 1
-0.858548	-1.37614	0.171754	0.67496	E3 ubiquitin-protein ligase Praja-1 isoform a
0.66286	1.37602	0.17179	0.67496	ubiquitin carboxyl-terminal hydrolase 36
0.990244	1.37538	0.17199	0.67496	double C2-like domain-containing protein beta
5.25205	1.37453	0.172251	0.67496	hypothetical protein XP
1.24805	1.37417	0.172363	0.67496	cell division control protein 6 homolog
-0.696703	-1.37413	0.172377	0.67496	filaggrin-2
-0.648332	-1.37328	0.172638	0.67496	similar to mucin
-0.799123	-1.37085	0.173392	0.67496	hypothetical protein XP
-0.993796	-1.3654	0.175095	0.67496	calcium-binding protein 1 isoform 3
2.10118	1.36172	0.17625	0.67496	hypothetical protein LOC100131091
1.41158	1.36146	0.17633	0.67496	phosphatase and actin regulator 3 isoform 1
1.69319	1.35856	0.177245	0.67496	proline-rich protein 15
1.03463	1.35834	0.177315	0.67496	gap junction alpha-10 protein
1.07258	1.35759	0.177552	0.67496	methylcytosine dioxygenase TET3
1.63098	1.35742	0.177606	0.67496	hypothetical protein XP
-0.583804	-1.3552	0.17831	0.67496	centrosomal protein of 295 kDa
0.869988	1.35349	0.178854	0.67496	collagen alpha-1(XV) chain precursor
-0.975153	-1.35219	0.179267	0.67496	similar to hCG2040565
-0.593194	-1.35146	0.179502	0.67496	uncharacterized protein C10orf68 isoform b
2.0735	1.3497	0.180062	0.67496	hypothetical protein XP
2.71795	1.34931	0.180189	0.67496	functional smad suppressing element 18
-3.49059	-1.34861	0.180412	0.67496	dynein heavy chain 8, axonemal
-2.07949	-1.34848	0.180454	0.67496	WASH complex subunit FAM21B
1.14152	1.34465	0.181685	0.676338	CTD small phosphatase-like protein 2
0.786133	1.34422	0.181822	0.676338	intersectin-1 isoform ITSN-l
0.770779	1.33842	0.183697	0.677926	hypothetical protein XP
-0.410433	-1.3377	0.183931	0.677926	histone-lysine N-methyltransferase NSD2 isoform 1
-0.830083	-1.33735	0.184045	0.677926	titin isoform N2-A
-0.68919	-1.33672	0.184252	0.677926	Down syndrome cell adhesion molecule isoform CHD2-42 precursor
-2.60563	-1.33438	0.185015	0.678611	CD320 antigen isoform 1 precursor
0.750822	1.33186	0.185838	0.678611	DNA mismatch repair protein Msh6 isoform 1
1.63987	1.33125	0.186036	0.678611	intermediate filament family orphan 1 isoform 4
0.645401	1.32884	0.186828	0.678611	structure-specific endonuclease subunit SLX4
-0.59275	-1.32827	0.187016	0.678611	coiled-coil domain-containing protein 171 isoform 1
-0.984811	-1.32697	0.187445	0.678611	calcium-dependent secretion activator 1 isoform 1
1.00315	1.31972	0.189844	0.6795	hypothetical protein
-1.64038	-1.31934	0.189974	0.6795	stAR-related lipid transfer protein 13 isoform 1
0.720582	1.31783	0.190477	0.6795	retinitis pigmentosa 1-like 1 protein
-1.22887	-1.31686	0.1908	0.6795	rho GTPase-activating protein 42
0.595787	1.31559	0.191224	0.6795	GRB2-associated-binding protein 1 isoform b
-0.818245	-1.31429	0.19166	0.6795	protein turtle homolog B precursor
0.61679	1.31394	0.191776	0.6795	zinc finger protein 106 isoform 1
0.742828	1.31078	0.192841	0.6795	CREB-regulated transcription coactivator 3 isoform a
0.898741	1.30893	0.193463	0.6795	uncharacterized protein C11orf71 isoform 2
2.40154	1.30642	0.194311	0.6795	parafibromin
-1.23583	-1.30617	0.194395	0.6795	xin actin-binding repeat-containing protein 2 isoform 1
0.538812	1.29999	0.196498	0.6795	nuclear receptor corepressor 1 isoform 1
0.70465	1.29949	0.196668	0.6795	glutamine and serine-rich protein 1
0.5057	1.29904	0.196823	0.6795	max dimerization protein 3 isoform b
1.65887	1.29554	0.198023	0.6795	immunoglobulin-like and fibronectin type III domain-containing protein 1
-2.06259	-1.29387	0.198595	0.6795	activin receptor type-2B precursor
0.788729	1.29203	0.199229	0.6795	microtubule-associated protein 1A
0.704658	1.28974	0.200021	0.6795	zinc finger protein 716
0.435492	1.28914	0.200228	0.6795	ribosome biogenesis regulatory protein homolog
-2.32142	-1.28765	0.200745	0.6795	zinc finger protein 184 isoform 1
0.903061	1.28589	0.201358	0.6795	titin isoform N2-A
-1.29376	-1.28572	0.201417	0.6795	filaggrin-2
1.0179	1.28173	0.202809	0.6795	specifically androgen-regulated gene protein isoform 1
0.909048	1.28105	0.203046	0.6795	similar to zinc finger protein 208
-3.80233	-1.28059	0.203205	0.6795	phospholipid phosphatase-related protein type 3 isoform 1
0.524327	1.28028	0.203313	0.6795	mediator of RNA polymerase II transcription subunit 14
-1.31336	-1.28025	0.203324	0.6795	kinesin-like protein KIF18B isoform 3
0.673682	1.27875	0.20385	0.6795	similar to FBXW10 protein
2.61107	1.27859	0.203908	0.6795	regulator of telomere elongation helicase 1 isoform 2
0.959284	1.2742	0.205451	0.6795	trinucleotide repeat-containing gene 6A protein isoform 1
-1.7544	-1.27392	0.20555	0.6795	rho-related BTB domain-containing protein 1 isoform 1
-1.35655	-1.27303	0.205867	0.6795	ribosomal protein S6 kinase delta-1 isoform a
-1.42841	-1.27298	0.205882	0.6795	titin isoform N2-A
4.58753	1.27238	0.206095	0.6795	probable G-protein coupled receptor 158 precursor
2.19821	1.26342	0.209283	0.6795	inositol-trisphosphate 3-kinase B
-1.47905	-1.26187	0.209837	0.6795	partitioning defective 3 homolog isoform 1
0.498049	1.26187	0.209838	0.6795	inactive serine/threonine-protein kinase TEX14 isoform a
1.64133	1.25962	0.210647	0.6795	serine/threonine-protein kinase WNK3 isoform 1
-0.331609	-1.25947	0.210699	0.6795	probable tubulin polyglutamylase TTLL2
2.20486	1.258	0.211229	0.6795	transcription factor SPT20 homolog-like 1 precursor
0.537923	1.25792	0.211257	0.6795	synaptotagmin-10
1.18433	1.25729	0.211483	0.6795	Fanconi anemia group J protein
1.08339	1.25658	0.211742	0.6795	spermatid-specific manchette-related protein 1 isoform 1
-5.36688	-1.25617	0.211889	0.6795	collagen alpha-1(XI) chain isoform B preproprotein
0.9607	1.25613	0.211904	0.6795	APC membrane recruitment protein 1
2.31852	1.25535	0.212184	0.6795	nuclear receptor coactivator 1 isoform 1
1.64247	1.25438	0.212536	0.6795	ankyrin repeat domain-containing protein 36A
-1.47724	-1.24992	0.214152	0.6795	kinesin light chain 3
0.526526	1.24875	0.214581	0.6795	E3 ubiquitin-protein ligase Jade-2 isoform 3
-0.855366	-1.24808	0.214823	0.6795	inactive tyrosine-protein kinase 7 isoform a precursor
2.57795	1.24659	0.215369	0.6795	nuclear factor 1 C-type isoform 2
1.78634	1.24522	0.21587	0.6795	protein SPT2 homolog
0.762242	1.24496	0.215965	0.6795	differentially expressed in FDCP 6 homolog
1.18875	1.24468	0.216066	0.6795	nephrocystin-3
-1.52868	-1.24343	0.216523	0.6795	ras and Rab interactor 3 isoform 1
0.560948	1.24212	0.217005	0.6795	ankyrin repeat domain-containing protein 36C isoform 1
1.48888	1.2412	0.217344	0.6795	transcription factor GATA-6
1.07756	1.2396	0.217934	0.6795	neuronal tyrosine-phosphorylated phosphoinositide-3-kinase adapter 2
-0.400346	-1.23682	0.218958	0.6795	PHD finger protein 3 isoform 1
2.47726	1.23524	0.219545	0.6795	zinc finger protein with KRAB and SCAN domains 2
0.816542	1.23435	0.219872	0.6795	dnaJ homolog subfamily C member 9
-1.10006	-1.23401	0.219999	0.6795	transcription factor SOX-2
0.60799	1.23359	0.220155	0.6795	arrestin domain-containing protein 2 isoform 1
-2.80998	-1.23344	0.22021	0.6795	partitioning defective 3 homolog isoform 5
0.586125	1.23	0.221493	0.6795	interferon regulatory factor 1 isoform 1
0.949847	1.22828	0.222132	0.6795	transcription factor RFX4 isoform b
0.528659	1.22826	0.222141	0.6795	hypothetical protein
2.0809	1.22804	0.222223	0.6795	POU domain, class 3, transcription factor 3
-0.53358	-1.22707	0.222586	0.6795	uncharacterized protein C10orf68 isoform b
1.05581	1.22578	0.22307	0.6795	hypothetical protein
0.76236	1.22511	0.223322	0.6795	phosphatidylinositol 4,5-bisphosphate 5-phosphatase A isoform c
1.08475	1.22249	0.224305	0.680594	FERM domain-containing protein 4A isoform a
1.18995	1.22031	0.225127	0.680594	Alstrom syndrome protein 1
0.728753	1.21814	0.225947	0.680594	cTAGE family member 2
0.770327	1.21776	0.226089	0.680594	collagen alpha-1(XXVIII) chain precursor
0.691625	1.21748	0.226194	0.680594	voltage-dependent L-type calcium channel subunit alpha-1D isoform a
-0.498824	-1.21393	0.227544	0.68074	hypothetical protein XP
0.897868	1.21353	0.227696	0.68074	hypothetical protein
0.442785	1.2125	0.228087	0.68074	methyltransferase-like protein 17, mitochondrial isoform 1 precursor
0.702856	1.20736	0.23005	0.68074	zinc finger protein 716
1.412	1.20718	0.230122	0.68074	von Willebrand factor A domain-containing protein 8 isoform a precursor
1.63974	1.20659	0.230348	0.68074	intermediate filament family orphan 1 isoform 2
0.918273	1.2061	0.230535	0.68074	NF-kappa-B inhibitor epsilon
-0.988576	-1.20608	0.230542	0.68074	potassium/sodium hyperpolarization-activated cyclic nucleotide-gated channel 4
-1.60213	-1.20549	0.230768	0.68074	RNA-binding protein Nova-2
0.651381	1.2015	0.232304	0.68209	zinc finger protein 550
-0.962651	-1.20036	0.232745	0.68209	circadian-associated transcriptional repressor isoform a
-0.98642	-1.20026	0.232782	0.68209	hypothetical protein XP
0.574524	1.19804	0.233644	0.68209	chorion-specific transcription factor GCMb
0.718969	1.19778	0.233744	0.68209	calmodulin-regulated spectrin-associated protein 3 isoform 1
-2.78455	-1.19284	0.235667	0.685176	zinc finger X-chromosomal protein isoform 1
0.676723	1.19246	0.235814	0.685176	hypothetical protein
0.653466	1.18884	0.23723	0.687814	ETS-related transcription factor Elf-1 isoform a
0.978183	1.184	0.239132	0.688018	helicase ARIP4 isoform a
1.44741	1.18389	0.239174	0.688018	SCO-spondin precursor
2.56019	1.18369	0.239254	0.688018	probable G-protein coupled receptor 158 precursor
-1.0689	-1.18349	0.239333	0.688018	filaggrin-2
0.831577	1.18001	0.240707	0.690504	1-phosphatidylinositol 4,5-bisphosphate phosphodiesterase eta-1 isoform a
0.727864	1.17295	0.243514	0.692974	zinc finger protein 148 isoform a
-0.792514	-1.17259	0.243656	0.692974	hypothetical protein XP
0.489969	1.17204	0.243876	0.692974	choline-phosphate cytidylyltransferase B isoform 3
-1.22939	-1.17086	0.244349	0.692974	arf-GAP with GTPase, ANK repeat and PH domain-containing protein 2 isoform PIKE-L
0.545527	1.17028	0.24458	0.692974	junctophilin-1
-1.00278	-1.16954	0.24488	0.692974	homeobox protein GBX-2 isoform 1
0.310696	1.16886	0.245151	0.692974	RING finger protein 10 isoform 1
-0.519815	-1.16708	0.245864	0.69354	PALM2-AKAP2 protein isoform 1
0.788816	1.16484	0.246766	0.694637	arf-GAP with GTPase, ANK repeat and PH domain-containing protein 3 isoform a
-1.21334	-1.15848	0.249339	0.699226	IQ calmodulin-binding motif-containing protein 1 isoform a
-0.610999	-1.15794	0.249558	0.699226	T-lymphoma invasion and metastasis-inducing protein 1 isoform 1
4.45094	1.15584	0.250414	0.699226	pleckstrin homology domain-containing family A member 5 isoform 1
-0.907262	-1.15308	0.251539	0.699226	kinesin-like protein KIF21A isoform 4
0.90288	1.15214	0.251925	0.699226	putative UPF0607 protein ENSP00000383144
1.62708	1.15131	0.252262	0.699226	POU domain, class 3, transcription factor 3
-1.80788	-1.15117	0.25232	0.699226	CD320 antigen isoform 1 precursor
0.588749	1.15063	0.252542	0.699226	ral GTPase-activating protein subunit alpha-1 isoform 2
1.42932	1.14941	0.253043	0.699226	zinc finger protein 106 isoform 1
1.56476	1.14716	0.253965	0.700344	uncharacterized protein C2orf15
-0.890397	-1.14287	0.255735	0.703792	immunoglobulin-like and fibronectin type III domain-containing protein 1
1.71008	1.13937	0.257183	0.706342	serine/threonine-protein kinase PAK 5
1.51656	1.13753	0.257948	0.707007	tetra-peptide repeat homeobox protein 1
0.441802	1.13546	0.258811	0.707939	DNA repair protein RAD50
-0.776105	-1.13408	0.259384	0.708077	transcriptional repressor p66-alpha isoform 2
-1.77451	-1.13228	0.260138	0.708705	dual specificity protein phosphatase CDC14B isoform 2
-0.656774	-1.12955	0.261281	0.708791	treslin isoform 2
-1.3812	-1.12761	0.262095	0.708791	biorientation of chromosomes in cell division protein 1-like 1
0.341393	1.12723	0.262257	0.708791	ryanodine receptor 3 isoform 1
0.457325	1.12607	0.262744	0.708791	stAR-related lipid transfer protein 9
-0.618769	-1.12579	0.262865	0.708791	CCR4-NOT transcription complex subunit 1 isoform a
-0.792773	-1.12414	0.263558	0.708791	membrane-associated guanylate kinase, WW and PDZ domain-containing protein 2 isoform 1
-1.17198	-1.12349	0.263834	0.708791	cGMP-inhibited 3',5'-cyclic phosphodiesterase B
-1.37908	-1.1179	0.266204	0.711263	APC membrane recruitment protein 2 isoform 1
-0.488788	-1.11636	0.266856	0.711263	hornerin
-1.07945	-1.11553	0.267212	0.711263	arf-GAP with SH3 domain, ANK repeat and PH domain-containing protein 3 isoform a
0.418997	1.11309	0.268252	0.711263	zinc finger RNA-binding protein 2 isoform 1
1.77928	1.11025	0.269468	0.711263	[F-actin]-monooxygenase MICAL3 isoform 1
0.976216	1.10809	0.270397	0.711263	protein naked cuticle homolog 1
-0.630051	-1.10719	0.270783	0.711263	solute carrier family 35 member D3
-2.09777	-1.10675	0.270972	0.711263	supervillin isoform 2
0.796161	1.10435	0.272005	0.711263	G kinase-anchoring protein 1 isoform a
0.983627	1.10347	0.272389	0.711263	collagen alpha-1(V) chain isoform 1 preproprotein
0.768954	1.10224	0.272919	0.711263	vasculin-like protein 1
0.527659	1.10221	0.272933	0.711263	histone-lysine N-methyltransferase SETDB2 isoform a
-0.800704	-1.09977	0.273989	0.711263	hypothetical protein XP
1.2672	1.09958	0.274071	0.711263	lysine-specific demethylase 3A
-0.640991	-1.09948	0.274115	0.711263	carboxypeptidase Z isoform 1 precursor
-0.441534	-1.09918	0.274245	0.711263	hypothetical protein LOC646049
0.853399	1.09761	0.274928	0.711263	iroquois-class homeodomain protein IRX-5 isoform 1
-0.869107	-1.09641	0.275451	0.711263	melanoma-associated antigen E1
2.77238	1.09531	0.275927	0.711263	coiled-coil-helix-coiled-coil-helix domain-containing protein 2 precursor isoform 2
-0.829083	-1.09349	0.27672	0.711263	protein lin-7 homolog C
-0.618564	-1.09285	0.277	0.711263	ribonucleoprotein PTB-binding 2
1.06651	1.09232	0.277232	0.711263	beta/gamma crystallin domain-containing protein 1
-2.05926	-1.09222	0.277276	0.711263	hypothetical protein XP
-0.332581	-1.09203	0.277361	0.711263	protein kinase C epsilon type
-0.776715	-1.08941	0.278509	0.712857	chromodomain-helicase-DNA-binding protein 6
2.19592	1.08678	0.279665	0.714465	hypothetical protein XP
-0.928297	-1.08502	0.280437	0.715088	paralemmin-2 isoform a
0.658859	1.08267	0.281475	0.716385	coiled-coil domain-containing protein 129 isoform 2
1.10751	1.07672	0.284116	0.717804	28S ribosomal protein S31, mitochondrial
-1.71366	-1.0739	0.285369	0.717804	partitioning defective 3 homolog isoform 8
0.532506	1.0737	0.285457	0.717804	tctex1 domain-containing protein 4
-0.685818	-1.07336	0.285613	0.717804	A-kinase anchor protein 2 isoform 1
-1.38351	-1.07246	0.286014	0.717804	testis- and ovary-specific PAZ domain-containing protein 1
-0.413926	-1.07237	0.286055	0.717804	migration and invasion-inhibitory protein
1.69735	1.06949	0.28734	0.717804	182 kDa tankyrase-1-binding protein
0.692061	1.06928	0.287435	0.717804	transcriptional regulator ATRX isoform 1
-1.5266	-1.06826	0.287894	0.717804	rab11 family-interacting protein 1 isoform 3
-0.909339	-1.06637	0.288744	0.717804	transcription factor SOX-6 isoform 4
2.11656	1.06621	0.288817	0.717804	nuclear factor 1 C-type isoform 2
1.07002	1.06528	0.289232	0.717804	aconitate hydratase, mitochondrial precursor
1.10198	1.06252	0.290477	0.717804	uncharacterized protein KIAA1522 isoform 1
-0.55395	-1.06128	0.291038	0.717804	G-protein coupled receptor-associated sorting protein 1
1.61988	1.06127	0.291042	0.717804	zinc finger protein 853 isoform 1
1.92185	1.06079	0.291261	0.717804	putative NPIP-like protein LOC100132247-like isoform 1
0.493643	1.05967	0.291766	0.717804	arf-GAP with GTPase, ANK repeat and PH domain-containing protein 2 isoform PIKE-L
0.658096	1.05951	0.291838	0.717804	zinc finger protein 589
0.998096	1.05892	0.292105	0.717804	collagen alpha-2(XI) chain isoform 1 preproprotein
1.18987	1.05758	0.292712	0.717992	functional smad suppressing element 18
1.09517	1.05641	0.293247	0.718004	homeobox protein EMX2 isoform 1
0.911042	1.04902	0.296615	0.723533	hypothetical protein
1.14551	1.04663	0.297712	0.723533	ankyrin repeat domain-containing protein 11
-0.853808	-1.0456	0.298186	0.723533	similar to kruppel-related zinc finger protein hcKrox isoform 3
-0.496865	-1.0445	0.298692	0.723533	junctional sarcoplasmic reticulum protein 1
-1.31772	-1.04424	0.298813	0.723533	testis development-related protein isoform 1
-1.9707	-1.04153	0.30006	0.723533	centrosomal protein C10orf90 isoform 2
1.30682	1.0404	0.300583	0.723533	pro-neuregulin-1, membrane-bound isoform isoform HRG-beta1c
-0.500728	-1.0404	0.300584	0.723533	tubulin polyglutamylase complex subunit 2 isoform 1
-1.90046	-1.04016	0.300693	0.723533	dual specificity protein phosphatase CDC14B isoform 2
-0.788352	-1.03853	0.301449	0.723533	sal-like protein 2 isoform a
0.497907	1.03802	0.301686	0.723533	pecanex-like protein 2 isoform 1
-0.558269	-1.03752	0.301917	0.723533	treslin isoform 2
-0.612069	-1.03484	0.303161	0.723998	uncharacterized protein C16orf86
0.471766	1.0348	0.303181	0.723998	alpha-actinin-2 isoform 1
0.355858	1.03114	0.304883	0.725665	histone-lysine N-methyltransferase NSD3 isoform long
-0.962431	-1.02981	0.305505	0.725665	sodium-independent sulfate anion transporter
1.49097	1.02875	0.306001	0.725665	tetra-peptide repeat homeobox protein 1
0.592061	1.02778	0.306453	0.725665	hypothetical protein XP
-0.652836	-1.0263	0.307147	0.725665	teashirt homolog 2 isoform 1
0.579221	1.02612	0.307234	0.725665	hypothetical protein
-0.526904	-1.02527	0.307631	0.725665	msx2-interacting protein
0.769182	1.02264	0.308867	0.726267	HAUS augmin-like complex subunit 6 isoform 1
2.06564	1.0218	0.309263	0.726267	iroquois-class homeodomain protein IRX-2
1.1008	1.02105	0.309617	0.726267	putative UPF0607 protein ENSP00000383144
0.4195	1.02017	0.310031	0.726267	ETS-related transcription factor Elf-1 isoform a
1.94675	1.01881	0.310675	0.726317	DNA repair-scaffolding protein isoform 1
-0.683784	-1.01607	0.311969	0.726317	zinc finger protein 41 homolog
1.79924	1.01594	0.312031	0.726317	hypothetical protein XP
-1.48815	-1.01559	0.312198	0.726317	spectrin beta chain, non-erythrocytic 5
0.593454	1.0134	0.313237	0.726673	UDP-GlcNAc:betaGal beta-1,3-N-acetylglucosaminyltransferase 8 precursor
0.894854	1.01301	0.313425	0.726673	janus kinase and microtubule-interacting protein 2 isoform 3
0.816723	1.01021	0.314754	0.727867	protein FAM184A isoform 1
0.681184	1.00967	0.315015	0.727867	iroquois-class homeodomain protein IRX-5 isoform 1
1.47456	1.00826	0.315685	0.728172	AF4/FMR2 family member 3 isoform 2
0.486377	1.00375	0.317843	0.730089	cTAGE family member 5 isoform 1
1.86857	1.00258	0.318405	0.730089	metabotropic glutamate receptor 5 isoform a precursor
-0.724536	-1.00258	0.318406	0.730089	zinc finger protein 688 isoform a
-0.725622	-1.00203	0.318672	0.730089	A-kinase anchor protein SPHKAP isoform 1
-0.549811	-1.00084	0.319243	0.730162	POTE ankyrin domain family member G
-0.32098	-0.998088	0.320569	0.731957	mitotic spindle assembly checkpoint protein MAD1 isoform a
0.488065	0.992689	0.323181	0.735558	insulinoma-associated protein 2
1.05384	0.992448	0.323298	0.735558	F-box/WD repeat-containing protein 10
-0.880216	-0.990687	0.324154	0.735558	nebulin isoform 1
1.52412	0.990347	0.324319	0.735558	A-kinase anchoring protein 7 isoform gamma
0.449229	0.988534	0.325201	0.73572	hypothetical protein
0.965059	0.987968	0.325477	0.73572	histone acetyltransferase KAT7 isoform 1
-0.882632	-0.981589	0.328596	0.741532	protein ELYS isoform 1
1.99254	0.979469	0.329637	0.742643	voltage-dependent R-type calcium channel subunit alpha-1E isoform 3
-0.557746	-0.976503	0.331097	0.744693	hornerin
-1.70144	-0.973302	0.332677	0.745212	cGMP-inhibited 3',5'-cyclic phosphodiesterase A isoform 1
0.867773	0.972793	0.332929	0.745212	sprT-like domain-containing protein Spartan isoform a
1.76507	0.972608	0.33302	0.745212	hypothetical protein
-0.282813	-0.97158	0.333529	0.745212	disks large-associated protein 2 isoform 1
-0.697333	-0.969353	0.334633	0.745562	voltage-dependent calcium channel gamma-6 subunit isoform a
0.393049	0.968269	0.335172	0.745562	potassium voltage-gated channel subfamily H member 2 isoform a
-0.777663	-0.967935	0.335338	0.745562	zinc finger and BTB domain-containing protein 7B isoform 1
1.43142	0.965719	0.336441	0.746465	centromere protein J
-0.348525	-0.964064	0.337266	0.746465	non-receptor tyrosine-protein kinase TNK1 isoform 2
-0.720268	-0.962695	0.337949	0.746465	protein turtle homolog B precursor
-1.05217	-0.961712	0.33844	0.746465	heparan sulfate glucosamine 3-O-sulfotransferase 4
1.03984	0.960886	0.338854	0.746465	glucocorticoid receptor isoform gamma
-1.41004	-0.96049	0.339052	0.746465	iroquois-class homeodomain protein IRX-3
0.698769	0.959073	0.339761	0.746602	poly [ADP-ribose] polymerase 10 isoform 1
0.792935	0.957075	0.340764	0.746602	C2 calcium-dependent domain-containing protein 4A
0.9336	0.952957	0.342837	0.746602	uncharacterized protein C19orf44 isoform 1
3.28959	0.952568	0.343033	0.746602	cyclin-dependent kinase 13 isoform 1
0.884748	0.951957	0.343341	0.746602	SH3 and multiple ankyrin repeat domains protein 1
0.771157	0.951004	0.343822	0.746602	malignant fibrous histiocytoma-amplified sequence 1
0.546255	0.950878	0.343886	0.746602	protein O-GlcNAcase isoform a
0.942042	0.950821	0.343915	0.746602	embryonic stem cell-specific 5-hydroxymethylcytosine-binding protein
-1.33342	-0.949708	0.344477	0.746602	RNA-binding protein Nova-2
0.482502	0.949154	0.344758	0.746602	trinucleotide repeat-containing gene 6A protein isoform 1
0.791727	0.947995	0.345345	0.746602	serine/threonine-protein kinase LMTK3
-0.773273	-0.947233	0.345731	0.746602	protein phosphatase 1 regulatory subunit 26
0.593584	0.945631	0.346544	0.747165	BEN domain-containing protein 7 isoform 1
-2.08461	-0.943619	0.347567	0.74818	protein tilB homolog isoform a
-2.38413	-0.94089	0.348956	0.749979	acrosomal protein KIAA1210
-3.06523	-0.932561	0.353221	0.756026	zinc finger protein 469
-1.35009	-0.931454	0.353791	0.756026	protein furry homolog
0.556125	0.930547	0.354258	0.756026	cactin
0.540445	0.929564	0.354764	0.756026	TRAF family member-associated NF-kappa-B activator isoform a
-0.908206	-0.92834	0.355395	0.756026	ATP-binding cassette sub-family F member 1 isoform a
-0.350511	-0.927829	0.355659	0.756026	spermatogenesis-associated protein 31E1
-1.54413	-0.927792	0.355678	0.756026	putative RNA-binding protein 15B
0.701892	0.92475	0.357252	0.757121	homeobox protein engrailed-2
0.634599	0.924633	0.357312	0.757121	nck-associated protein 5 isoform 1
-0.982404	-0.917263	0.361141	0.762908	neurofilament medium polypeptide isoform 1
-0.398836	-0.917209	0.36117	0.762908	A-kinase anchor protein 12 isoform 1
1.21856	0.912307	0.363731	0.767122	ataxin-7-like protein 3 isoform a
-0.413002	-0.910812	0.364515	0.767204	neutrophil cytosol factor 4 isoform 2
1.42723	0.909763	0.365066	0.767204	rho GTPase-activating protein 23
-0.654847	-0.907559	0.366224	0.767204	zinc finger and BTB domain-containing protein 7B isoform 1
0.621113	0.907436	0.366289	0.767204	protein MRVI1 isoform a
0.734803	0.906837	0.366604	0.767204	metabotropic glutamate receptor 5 isoform a precursor
0.975342	0.903482	0.368372	0.769716	rap1 GTPase-activating protein 1 isoform b
0.414445	0.900303	0.370054	0.772038	calcium signal-modulating cyclophilin ligand
0.841479	0.897636	0.371467	0.773435	E3 ubiquitin-protein ligase listerin isoform 1
-0.434748	-0.896885	0.371866	0.773435	interferon-related developmental regulator 2
-1.28116	-0.89021	0.375422	0.777654	iporin isoform 1
1.25907	0.890203	0.375426	0.777654	ankyrin repeat domain-containing protein 11
0.551365	0.889844	0.375617	0.777654	apoptotic chromatin condensation inducer in the nucleus isoform 1
-0.444988	-0.888542	0.376314	0.777849	nuclear receptor coactivator 4 isoform 1
0.976349	0.887521	0.37686	0.777849	ankyrin repeat domain-containing protein 11
-0.412494	-0.885384	0.378006	0.778747	protein WWC2
0.96142	0.884085	0.378703	0.778747	n-acetylserotonin O-methyltransferase-like protein-like
1.11508	0.883494	0.379021	0.778747	microtubule-associated protein 2 isoform 5
0.890236	0.880379	0.380698	0.781007	putative ankyrin repeat domain-containing protein 31
0.605893	0.873645	0.384338	0.787283	B-cell lymphoma/leukemia 11B isoform 1
-0.401495	-0.869274	0.386713	0.789444	heparan sulfate glucosamine 3-O-sulfotransferase 4
0.537887	0.864347	0.3894	0.789444	hypothetical protein XP
0.665185	0.862105	0.390627	0.789444	rho guanine nucleotide exchange factor 10-like protein isoform 1
0.741853	0.861442	0.39099	0.789444	A disintegrin and metalloproteinase with thrombospondin motifs 3 preproprotein
0.324732	0.861101	0.391177	0.789444	echinoderm microtubule-associated protein-like 3 isoform 3
-0.902183	-0.858947	0.392359	0.789444	homeobox protein GBX-1
0.785484	0.858051	0.392851	0.789444	ubiquitin carboxyl-terminal hydrolase 48 isoform a
0.628769	0.85797	0.392895	0.789444	treacle protein isoform d
1.0376	0.856573	0.393664	0.789444	nuclear factor of activated T-cells, cytoplasmic 4 isoform 1
0.3795	0.855948	0.394008	0.789444	uncharacterized protein C7orf33
1.33576	0.855677	0.394157	0.789444	oxysterol-binding protein-related protein 11
-0.257884	-0.855653	0.39417	0.789444	MAP6 domain-containing protein 1
0.631157	0.851332	0.396554	0.789444	probable JmjC domain-containing histone demethylation protein 2C isoform a
1.8768	0.850859	0.396816	0.789444	insulin receptor substrate 4
0.340429	0.850319	0.397115	0.789444	anion exchange protein 3 isoform 2
-0.87631	-0.849036	0.397825	0.789444	period circadian protein homolog 2
-0.619685	-0.848552	0.398093	0.789444	PR domain zinc finger protein 15 isoform 1
0.788718	0.848134	0.398325	0.789444	mitogen-activated protein kinase 7 isoform 1
0.454713	0.847943	0.39843	0.789444	MICAL-like protein 1
-0.646865	-0.847716	0.398556	0.789444	uncharacterized protein KIAA0754
-1.13847	-0.847112	0.398891	0.789444	hypothetical protein LOC339742
1.42407	0.845798	0.39962	0.789444	zinc finger protein 638 isoform 1
0.663509	0.845764	0.399639	0.789444	SH2 domain-containing adapter protein E
-0.540704	-0.843855	0.400701	0.789444	speedy protein E2
-1.07432	-0.843806	0.400728	0.789444	rab11 family-interacting protein 1 isoform 3
4.11802	0.843642	0.400819	0.789444	immunoglobulin-like and fibronectin type III domain-containing protein 1
0.335767	0.842586	0.401407	0.789444	selenocysteine insertion sequence-binding protein 2-like isoform 2
-0.557943	-0.842026	0.401719	0.789444	succinyl-CoA:3-ketoacid coenzyme A transferase 2, mitochondrial precursor
-0.391731	-0.83994	0.402882	0.78953	sororin
-0.570075	-0.839563	0.403093	0.78953	zinc finger protein 469
0.476896	0.838495	0.403689	0.78953	cilia- and flagella-associated protein 91 isoform 1
0.712919	0.837571	0.404206	0.78953	probable ribonuclease ZC3H12D
0.992734	0.83335	0.40657	0.78953	histone acetyltransferase KAT7 isoform 1
0.482404	0.831858	0.407408	0.78953	drebrin-like protein isoform c
0.525425	0.83073	0.408042	0.78953	histone-lysine N-methyltransferase, H3 lysine-36 and H4 lysine-20 specific isoform b
1.82116	0.830166	0.40836	0.78953	citron Rho-interacting kinase isoform 2
-0.547931	-0.829286	0.408855	0.78953	xin actin-binding repeat-containing protein 2 isoform 1
-0.469496	-0.828698	0.409186	0.78953	elongin-A
0.702172	0.82818	0.409478	0.78953	ankyrin repeat domain-containing protein 36B isoform 1
-0.528855	-0.828107	0.409519	0.78953	hypothetical protein XP
-1.37137	-0.827441	0.409895	0.78953	UBX domain-containing protein 1 isoform 1
-0.240708	-0.826505	0.410423	0.78953	matrix-remodeling-associated protein 5 precursor
0.538407	0.824762	0.411407	0.78953	titin isoform N2-A
0.498065	0.824648	0.411472	0.78953	erythropoietin receptor precursor
0.316027	0.824006	0.411835	0.78953	DDB1- and CUL4-associated factor 15
-0.485787	-0.822123	0.412901	0.78953	WAS/WASL-interacting protein family member 3
-0.745645	-0.821337	0.413346	0.78953	collagen alpha-1(XXVIII) chain precursor
-0.291149	-0.818891	0.414734	0.78953	RNA-binding protein 27
-0.682026	-0.818285	0.415078	0.78953	U4/U6 small nuclear ribonucleoprotein Prp31
1.5738	0.816092	0.416326	0.78953	LOW QUALITY PROTEIN: hemicentin-2
0.48594	0.815206	0.41683	0.78953	keratin associated protein 4-9
0.316518	0.814682	0.417129	0.78953	dynein heavy chain 2, axonemal isoform 1
-0.414784	-0.814577	0.417189	0.78953	cytoplasmic FMR1-interacting protein 2
0.830055	0.814211	0.417397	0.78953	hypothetical protein XP
0.642793	0.812051	0.41863	0.78953	TBC1 domain family member 30 isoform 1
0.423454	0.811936	0.418696	0.78953	HAUS augmin-like complex subunit 6 isoform 1
-0.35784	-0.811121	0.419161	0.78953	pro-opiomelanocortin preproprotein
-0.9686	-0.809887	0.419867	0.78953	chromobox protein homolog 5
-1.23619	-0.809598	0.420032	0.78953	ATP-binding cassette sub-family B member 7, mitochondrial isoform 1
1.13913	0.808918	0.420422	0.78953	IQ domain-containing protein E isoform 1
0.882408	0.807522	0.421221	0.789936	calcium/calmodulin-dependent protein kinase II inhibitor 1
0.409414	0.806381	0.421876	0.790069	hydrocephalus-inducing protein homolog isoform a
1.27273	0.803494	0.423534	0.791919	probable ATP-dependent RNA helicase DDX31 isoform 1
0.791916	0.802626	0.424034	0.791919	zinc finger protein 286A isoform 2
1.62722	0.800625	0.425187	0.792939	histone acetyltransferase KAT2B
1.10704	0.798107	0.426639	0.792939	synergin gamma isoform 1
0.604536	0.797974	0.426716	0.792939	nexilin isoform 1
0.921593	0.797226	0.427149	0.792939	collagen alpha-2(XI) chain isoform 1 preproprotein
0.77771	0.796604	0.427508	0.792939	nuclear protein 1 isoform a
-0.505728	-0.793965	0.429036	0.794685	forkhead box protein D2
1.19322	0.791195	0.430643	0.795555	hypothetical protein XP
0.426373	0.790895	0.430817	0.795555	katanin p60 ATPase-containing subunit A-like 2 isoform 5
0.400751	0.78983	0.431436	0.795555	eyes absent homolog 4 isoform a
0.483316	0.789109	0.431856	0.795555	mediator of DNA damage checkpoint protein 1
-0.657589	-0.787802	0.432617	0.795873	protein atonal homolog 8
-0.847156	-0.785781	0.433795	0.796958	testis-specific protein 10-interacting protein
0.365767	0.783342	0.435219	0.797028	ELKS/Rab6-interacting/CAST family member 1 isoform epsilon
0.433851	0.781474	0.436311	0.797028	huntingtin-interacting protein 1-related protein-like
2.99354	0.780995	0.436592	0.797028	immunoglobulin-like and fibronectin type III domain-containing protein 1
0.512207	0.779879	0.437245	0.797028	cysteine-rich hydrophobic domain-containing protein 1 isoform 1
0.6105	0.777742	0.438499	0.797028	similar to SET translocation
0.723706	0.776947	0.438966	0.797028	kinesin-like protein KIF1B isoform alpha
0.328753	0.776437	0.439265	0.797028	FYVE, RhoGEF and PH domain-containing protein 5 isoform 1
1.16651	0.775556	0.439783	0.797028	trinucleotide repeat-containing gene 6A protein isoform 1
-0.475024	-0.774666	0.440307	0.797028	regulation of nuclear pre-mRNA domain-containing protein 2 isoform 1
-0.477526	-0.773774	0.440832	0.797028	armadillo repeat-containing protein 2 isoform a
-0.524638	-0.771594	0.442117	0.797028	similar to Rho guanine nucleotide exchange factor 4
1.60525	0.770742	0.442619	0.797028	hypothetical protein XP
-0.62452	-0.770585	0.442712	0.797028	AT-rich interactive domain-containing protein 4B isoform 1
-0.42085	-0.770234	0.442919	0.797028	probable ATP-dependent RNA helicase DDX23
0.300968	0.770002	0.443056	0.797028	IQ domain-containing protein E isoform 2
-0.62878	-0.769195	0.443533	0.797028	uncharacterized protein LOC285556 isoform X1
1.33598	0.768676	0.44384	0.797028	voltage-dependent R-type calcium channel subunit alpha-1E isoform 3
0.392439	0.764282	0.446441	0.800156	ERC protein 2
0.990149	0.763739	0.446764	0.800156	interferon lambda receptor 1 isoform 1 precursor
0.529532	0.761956	0.447823	0.800993	rho guanine nucleotide exchange factor 4 isoform a
0.446452	0.759478	0.449297	0.80257	DNA polymerase beta
0.419913	0.755962	0.451393	0.80496	DBF4-type zinc finger-containing protein 2 isoform 1
-0.244654	-0.75524	0.451824	0.80496	ubinuclein-2
0.381538	0.752023	0.453748	0.805245	F-box/LRR-repeat protein 19 isoform 1
2.40553	0.751843	0.453855	0.805245	immunoglobulin-like and fibronectin type III domain-containing protein 1
-0.531137	-0.75074	0.454516	0.805245	E3 ubiquitin-protein ligase pellino homolog 1
-0.556377	-0.750013	0.454952	0.805245	coiled-coil domain-containing protein 96
0.234689	0.749073	0.455515	0.805245	retinitis pigmentosa 1-like 1 protein
1.2938	0.749012	0.455552	0.805245	isthmin-2 isoform 1 precursor
-0.684634	-0.746748	0.456912	0.805365	microtubule-associated serine/threonine-protein kinase 4 isoform c
0.35915	0.745693	0.457546	0.805365	protein SCAI isoform 1
0.687136	0.74414	0.458481	0.805365	zinc finger CCHC domain-containing protein 14
0.893686	0.743923	0.458612	0.805365	hornerin
-0.996267	-0.742202	0.45965	0.805365	rho GTPase-activating protein 6 isoform 1
-0.563552	-0.740215	0.460849	0.805365	zinc finger protein 646
0.356334	0.739452	0.46131	0.805365	coiled-coil domain-containing protein 15
0.395083	0.73919	0.461468	0.805365	electrogenic sodium bicarbonate cotransporter 1 isoform 3
0.458304	0.736556	0.463062	0.805365	homeobox protein Hox-B1
-1.23899	-0.735932	0.46344	0.805365	uncharacterized protein C17orf53 isoform 1
0.366188	0.734826	0.464111	0.805365	mediator of RNA polymerase II transcription subunit 12-like protein
0.409548	0.734551	0.464277	0.805365	paired box protein Pax-8 isoform PAX8A
1.79812	0.733923	0.464659	0.805365	transcriptional repressor scratch 1
-1.39582	-0.732436	0.465561	0.805365	max-binding protein MNT
0.859941	0.73207	0.465784	0.805365	cAMP-specific 3',5'-cyclic phosphodiesterase 4C isoform 1
0.484138	0.730808	0.466551	0.805365	potassium channel subfamily K member 5
0.561353	0.729444	0.467381	0.805365	polyhomeotic-like protein 2 isoform a
-0.459614	-0.727897	0.468324	0.805365	hepatocyte nuclear factor 3-alpha
-0.377604	-0.726817	0.468982	0.805365	hypothetical protein XP
0.361208	0.726454	0.469204	0.805365	titin isoform N2-A
0.506275	0.726	0.469481	0.805365	EF-hand calcium-binding domain-containing protein 3 isoform a
-0.431216	-0.725133	0.47001	0.805365	N-acetyl-beta-glucosaminyl-glycoprotein 4-beta-N-acetylgalactosaminyltransferase 1
0.27679	0.724153	0.470609	0.805365	hypothetical protein
0.647309	0.724119	0.47063	0.805365	hypothetical protein LOC100132713
-0.351306	-0.723933	0.470744	0.805365	ELM2 and SANT domain-containing protein 1
0.376692	0.722287	0.47175	0.805365	similar to protein phosphatase 1, regulatory (inhibitor) subunit 3F
0.291932	0.721502	0.472231	0.805365	coiled-coil domain-containing protein 34 isoform 2
0.890268	0.721228	0.472399	0.805365	immunoglobulin-binding protein 1
-0.790106	-0.720459	0.47287	0.805365	hypothetical protein XP
0.223289	0.71771	0.474556	0.807223	tyrosine-protein phosphatase non-receptor type 12 isoform 1
-0.51284	-0.716111	0.475539	0.807879	zinc finger Y-chromosomal protein isoform 1
-0.285409	-0.712485	0.477771	0.808801	F-BAR and double SH3 domains protein 2
0.264449	0.711138	0.478602	0.808801	HCLS1-binding protein 3
-1.05413	-0.711087	0.478633	0.808801	junctional protein associated with coronary artery disease isoform 1
0.304788	0.711073	0.478642	0.808801	SH3 and multiple ankyrin repeat domains protein 1
1.04511	0.710382	0.479068	0.808801	histone-lysine N-methyltransferase, H3 lysine-36 and H4 lysine-20 specific isoform b
0.899666	0.705484	0.482097	0.81145	similar to cancer/testis antigen family 147, member B1 isoform 2
0.238348	0.705398	0.48215	0.81145	FLYWCH-type zinc finger-containing protein 1 isoform a
0.480405	0.704938	0.482435	0.81145	myosin-binding protein C, slow-type isoform 1
0.634233	0.702581	0.483897	0.811828	tyrosine-protein kinase TXK
0.213265	0.7025	0.483948	0.811828	zinc finger protein 92 isoform 1
0.867801	0.701119	0.484805	0.811828	protein max isoform a
-0.615059	-0.699785	0.485635	0.811828	semaphorin-3F isoform 1 precursor
-1.45561	-0.699338	0.485913	0.811828	nexilin isoform 1
-1.2408	-0.696992	0.487373	0.811828	podocin isoform 1
0.389552	0.696965	0.48739	0.811828	ras-interacting protein 1
2.19622	0.695816	0.488107	0.811828	PH domain leucine-rich repeat-containing protein phosphatase 1
0.455543	0.694606	0.488862	0.811828	hypothetical protein XP
0.740083	0.691183	0.491001	0.811828	rho GTPase-activating protein 33 isoform 1
1.49231	0.689169	0.492262	0.811828	transcriptional activator MN1
0.712864	0.687381	0.493383	0.811828	zinc finger protein 335
0.646869	0.687276	0.493449	0.811828	transcription factor E2F8
0.502769	0.687012	0.493614	0.811828	EKC/KEOPS complex subunit GON7
0.491534	0.686708	0.493806	0.811828	5-hydroxytryptamine receptor 1B
0.476157	0.686203	0.494123	0.811828	transmembrane protein 25 isoform 4 precursor
-1.27223	-0.686049	0.494219	0.811828	leucine zipper protein 1
0.243891	0.685793	0.49438	0.811828	RAD51-associated protein 1 isoform a
-0.272034	-0.684504	0.49519	0.811828	zinc finger protein 280B
-0.235236	-0.683345	0.495919	0.811828	similar to UPF0634 protein C
-1.38909	-0.68317	0.496029	0.811828	ribosomal protein S6 kinase delta-1 isoform a
-0.875629	-0.682068	0.496723	0.811828	collagen alpha-1(VII) chain precursor
-0.630515	-0.680972	0.497413	0.811828	ligand-dependent corepressor isoform 1
0.708312	0.680807	0.497517	0.811828	hypothetical protein
1.47974	0.680597	0.49765	0.811828	protein capicua homolog isoform CIC-S
0.538958	0.678666	0.498868	0.812128	RUN and FYVE domain-containing protein 1 isoform a
1.51256	0.678404	0.499033	0.812128	uncharacterized protein C19orf57 isoform 3
-0.542168	-0.675524	0.500852	0.8136	xin actin-binding repeat-containing protein 2 isoform 1
-0.25441	-0.674235	0.501668	0.8136	zinc finger protein 676
-0.548226	-0.674121	0.50174	0.8136	biorientation of chromosomes in cell division protein 1-like 1
0.219158	0.673166	0.502345	0.813606	26S proteasome non-ATPase regulatory subunit 12 isoform 2
-0.276774	-0.671924	0.503132	0.813908	E3 ubiquitin-protein ligase RNF19A
0.54712	0.668337	0.505409	0.816616	protein phosphatase 1 regulatory subunit 26
0.525472	0.664901	0.507596	0.81888	E3 SUMO-protein ligase CBX4
-1.05078	-0.663951	0.508201	0.81888	calcium-binding protein 2 isoform 1
0.308352	0.663286	0.508625	0.81888	ral GTPase-activating protein subunit alpha-1 isoform 2
0.53998	0.660326	0.510515	0.819389	hypothetical protein XP
-1.01564	-0.659592	0.510984	0.819389	uncharacterized protein LOC285556 isoform X1
-0.419347	-0.65947	0.511062	0.819389	transcription factor SOX-18
0.275094	0.659001	0.511362	0.819389	potassium voltage-gated channel subfamily H member 8
1.03723	0.654171	0.514456	0.823373	reticulon-3 isoform b
-0.370944	-0.652069	0.515805	0.824557	neuroblast differentiation-associated protein AHNAK isoform 1
-0.223497	-0.650665	0.516707	0.82463	protein odd-skipped-related 2 isoform a
0.335094	0.649833	0.517243	0.82463	coiled-coil domain-containing protein 15
-0.325842	-0.649157	0.517678	0.82463	protein Shroom2 isoform 1
-0.360425	-0.648026	0.518406	0.82482	glutamate-rich protein 2
0.255008	0.643321	0.521441	0.827064	collagen alpha-4(IV) chain precursor
0.357183	0.643084	0.521595	0.827064	aftiphilin isoform c
-0.340004	-0.64235	0.522069	0.827064	zinc finger protein 676
0.63666	0.6419	0.52236	0.827064	coiled-coil domain-containing protein 34 isoform 1
-0.504119	-0.639471	0.523932	0.827064	zinc fingers and homeoboxes protein 1
-0.203301	-0.638669	0.524452	0.827064	BUD13 homolog isoform 1
-0.437726	-0.637753	0.525046	0.827064	F-box only protein 5 isoform a
-0.344839	-0.637024	0.525519	0.827064	hypothetical protein XP
0.297887	0.63696	0.52556	0.827064	protein scribble homolog isoform a
0.488332	0.635198	0.526704	0.827064	cell division control protein 6 homolog
-0.294355	-0.63498	0.526846	0.827064	Fanconi anemia group M protein isoform 1
-0.414256	-0.634517	0.527146	0.827064	hypothetical protein LOC643677
0.823009	0.633373	0.52789	0.827272	ribosomal RNA processing protein 36 homolog isoform 1
0.396983	0.632295	0.528592	0.827414	nucleolar protein 14 isoform 1
0.306928	0.629591	0.530352	0.829211	enhancer of polycomb homolog 2
0.435161	0.627691	0.531592	0.83019	protein patched homolog 1 isoform L
-1.22991	-0.623975	0.53402	0.831048	forkhead box protein C1
0.562392	0.622213	0.535173	0.831048	SAM and SH3 domain-containing protein 3
0.249862	0.621609	0.535569	0.831048	cAMP-regulated phosphoprotein 21 isoform 1
-0.715724	-0.620885	0.536043	0.831048	DNA-directed RNA polymerase III subunit RPC4
0.28701	0.620597	0.536232	0.831048	G2 and S phase-expressed protein 1
-1.32228	-0.619697	0.536822	0.831048	zinc finger C2HC domain-containing protein 1A
-0.422148	-0.619518	0.53694	0.831048	kinetochore protein NDC80 homolog
-0.635983	-0.618909	0.537339	0.831048	mediator of RNA polymerase II transcription subunit 13
-0.335083	-0.618412	0.537665	0.831048	microtubule-actin cross-linking factor 1 isoform b
1.02659	0.617056	0.538555	0.831189	coronin-2B isoform 1
-0.691739	-0.616405	0.538984	0.831189	connector enhancer of kinase suppressor of ras 2 isoform 1
0.244367	0.614384	0.540313	0.832291	Down syndrome cell adhesion molecule isoform CHD2-42 precursor
-0.472624	-0.611126	0.542459	0.834646	serine/threonine-protein kinase RIO3 isoform 1
-2.33393	-0.608362	0.544283	0.836407	zinc finger E-box-binding homeobox 2 isoform 1
0.447435	0.607522	0.544838	0.836407	sodium channel protein type 1 subunit alpha isoform 1
-0.260681	-0.606154	0.545743	0.836846	junctophilin-1
0.222419	0.603306	0.547628	0.83822	transport and Golgi organization protein 1 homolog isoform 1 precursor
-0.306113	-0.602048	0.548461	0.83822	hypothetical protein XP
-0.40454	-0.601997	0.548496	0.83822	kinetochore protein Spc24 isoform 1
-0.266066	-0.600424	0.549539	0.838868	B-cell lymphoma/leukemia 11A isoform 1
0.465905	0.598805	0.550614	0.839563	protein naked cuticle homolog 1
0.264253	0.595795	0.552616	0.840766	pre-mRNA 3' end processing protein WDR33 isoform 1
-0.163352	-0.595115	0.553068	0.840766	DNA-binding protein RFX7
-0.255177	-0.594818	0.553266	0.840766	neurabin-2
0.358363	0.592753	0.554642	0.84119	hypothetical protein XP
0.611943	0.592411	0.55487	0.84119	uncharacterized protein LOC285556 isoform X1
0.364552	0.591603	0.555409	0.84119	insulin receptor substrate 4
0.611743	0.588732	0.557327	0.841563	72 kDa inositol polyphosphate 5-phosphatase isoform 1
0.569693	0.587864	0.557907	0.841563	cullin-7 isoform 1
0.263985	0.58782	0.557936	0.841563	retinoic acid receptor gamma isoform 1
0.320228	0.587513	0.558141	0.841563	zinc finger protein 469
0.373352	0.581532	0.562149	0.845834	caspase recruitment domain-containing protein 6
0.367073	0.580743	0.562678	0.845834	PDZ domain-containing protein 2
-0.361279	-0.579603	0.563445	0.845834	zinc finger protein 467 isoform 1
0.213757	0.57956	0.563473	0.845834	protein flightless-1 homolog isoform 1
0.852254	0.574332	0.566992	0.84731	piwi-like protein 3 isoform 1
0.874607	0.57362	0.567472	0.84731	hypothetical protein XP
0.339646	0.573044	0.56786	0.84731	roquin-1 isoform b
0.454343	0.571384	0.56898	0.84731	similar to FBXW10 protein
-0.662447	-0.568983	0.570603	0.84731	hypothetical protein
-0.247872	-0.567477	0.571622	0.84731	similar to hCG1790759
0.883131	0.567219	0.571796	0.84731	dual specificity protein phosphatase 7
0.477903	0.566927	0.571994	0.84731	synaptopodin isoform C
-0.236263	-0.565024	0.573283	0.84731	polyhomeotic-like protein 1
-0.285425	-0.563455	0.574346	0.84731	membrane-associated guanylate kinase, WW and PDZ domain-containing protein 3 isoform 1
-0.803017	-0.562224	0.575182	0.84731	uncharacterized protein LOC285556 isoform X1
1.41397	0.561542	0.575645	0.84731	Alstrom syndrome protein 1
-0.295244	-0.56136	0.575768	0.84731	lipoyl synthase, mitochondrial isoform 1 precursor
0.409575	0.561024	0.575997	0.84731	28S ribosomal protein S31, mitochondrial
0.607368	0.56082	0.576135	0.84731	cullin-1
-0.324402	-0.560068	0.576646	0.84731	cohesin subunit SA-2 isoform a
0.245456	0.559886	0.576769	0.84731	mRNA cap guanine-N7 methyltransferase isoform 2
0.364186	0.558946	0.577408	0.84731	transcription factor LBX2 isoform 2
-0.314681	-0.558395	0.577783	0.84731	snRNA-activating protein complex subunit 2
0.22181	0.557103	0.578663	0.84731	hypothetical protein XP
0.477313	0.554166	0.580663	0.84731	rho GTPase-activating protein 33 isoform 1
-0.636137	-0.55284	0.581567	0.84731	hypothetical protein
1.64924	0.55254	0.581773	0.84731	transcriptional activator MN1
-0.164548	-0.551512	0.582474	0.84731	hypothetical protein XP
-0.175315	-0.551483	0.582494	0.84731	active breakpoint cluster region-related protein isoform a
-0.207018	-0.55092	0.582878	0.84731	coiled-coil and C2 domain-containing protein 2A isoform a
0.546703	0.550223	0.583354	0.84731	receptor-type tyrosine-protein phosphatase S isoform 1 precursor
-0.461861	-0.549809	0.583637	0.84731	neuroepithelial cell-transforming gene 1 protein isoform 1
-0.465563	-0.549504	0.583846	0.84731	zinc finger CCHC domain-containing protein 9
0.877408	0.549148	0.584089	0.84731	spectrin beta chain, non-erythrocytic 4 isoform sigma1
0.576518	0.548712	0.584387	0.84731	probable JmjC domain-containing histone demethylation protein 2C isoform a
-0.253839	-0.548574	0.584482	0.84731	fibrous sheath CABYR-binding protein
0.838788	0.5464	0.585969	0.848559	isthmin-2 isoform 3 precursor
-0.225185	-0.54412	0.587532	0.848705	hypothetical protein
-0.799107	-0.543836	0.587726	0.848705	endomucin isoform 2 precursor
0.36369	0.542954	0.588331	0.848705	serine-rich coiled-coil domain-containing protein 2 isoform 2
-0.623961	-0.542455	0.588673	0.848705	zinc finger protein 646
-0.582368	-0.541682	0.589204	0.848705	hypothetical protein XP
0.308989	0.539052	0.591011	0.849933	phosphatase and actin regulator 1 isoform a
2.74882	0.538614	0.591312	0.849933	PR domain zinc finger protein 8
0.336074	0.536997	0.592424	0.850629	microtubule-associated tumor suppressor 1 isoform 1
-0.314158	-0.535706	0.593313	0.851003	coiled-coil domain-containing protein 180 isoform 1
-1.04395	-0.534183	0.594363	0.851336	lysine-specific demethylase 2A isoform a
0.455496	0.533543	0.594804	0.851336	zinc finger protein DZIP1L isoform 1
0.182097	0.532546	0.595492	0.851421	centrosomal protein of 170 kDa isoform alpha
-0.554473	-0.531321	0.596337	0.85173	potassium voltage-gated channel subfamily H member 4
1.20803	0.526901	0.599392	0.854008	suppressor of cytokine signaling 7
-0.984666	-0.525312	0.600492	0.854008	G patch domain-containing protein 2 isoform 1
-0.195386	-0.525268	0.600522	0.854008	probable ubiquitin carboxyl-terminal hydrolase FAF-X isoform 3
-0.35382	-0.525231	0.600548	0.854008	microtubule-associated protein 1A
-0.741526	-0.524456	0.601085	0.854008	zinc finger C2HC domain-containing protein 1A
-0.369662	-0.523029	0.602075	0.854517	lysine-specific demethylase 2A isoform a
-0.507341	-0.522098	0.60272	0.854537	transcription factor SOX-5 isoform a
-0.223552	-0.51919	0.604739	0.855231	leucine-rich repeat flightless-interacting protein 1 isoform 3
-0.320378	-0.519073	0.60482	0.855231	ankyrin repeat domain-containing protein 20A1
0.368572	0.518369	0.60531	0.855231	hypothetical protein
0.348568	0.517755	0.605736	0.855231	sodium channel protein type 11 subunit alpha
1.20805	0.513008	0.609041	0.858756	iroquois-class homeodomain protein IRX-2
0.421585	0.511455	0.610124	0.858756	src kinase-associated phosphoprotein 1 isoform 1
0.614465	0.511439	0.610135	0.858756	E3 ubiquitin-protein ligase ZNRF1
-0.410803	-0.510469	0.610812	0.858816	tripartite motif-containing protein 66
0.252164	0.507155	0.613127	0.860868	teashirt homolog 3
0.461613	0.50656	0.613543	0.860868	probable ATP-dependent RNA helicase DDX31 isoform 1
-0.218899	-0.505287	0.614434	0.861047	bromo adjacent homology domain-containing 1 protein isoform a
-0.37048	-0.50456	0.614942	0.861047	FH1/FH2 domain-containing protein 3 isoform 1
0.325685	0.502581	0.616329	0.861475	hypothetical protein XP
0.437022	0.500906	0.617503	0.861475	zinc finger protein 236 isoform 2
0.280441	0.500332	0.617906	0.861475	histone deacetylase 5 isoform 3
-0.270386	-0.500276	0.617945	0.861475	oxygen-regulated protein 1
-0.239697	-0.499561	0.618447	0.861475	zinc finger protein 641 isoform 1
-0.199335	-0.498679	0.619066	0.861475	similar to hCG2040565
-0.270991	-0.495717	0.621147	0.863251	deoxyribonuclease-2-alpha precursor
-0.256141	-0.495049	0.621617	0.863251	importin subunit alpha-1
0.20893	0.490464	0.624846	0.866433	protein chibby homolog 1 isoform b
-0.161979	-0.489978	0.625189	0.866433	vinculin isoform meta-VCL
0.35284	0.487076	0.627237	0.867153	nuclear receptor corepressor 2 isoform 1
0.64867	0.486796	0.627434	0.867153	PDZ domain-containing protein GIPC1 isoform 1
0.303367	0.48652	0.627629	0.867153	uncharacterized protein C1orf131 isoform a
0.175523	0.480917	0.631593	0.87174	melanoma-associated antigen E1
-0.186688	-0.479729	0.632434	0.872012	relA-associated inhibitor
-0.325614	-0.477628	0.633924	0.873178	ATP-dependent RNA helicase DDX18
0.151058	0.476377	0.634812	0.873512	protein artemis isoform a
0.218572	0.473807	0.636638	0.87444	lysine-specific demethylase 2B isoform a
-0.201164	-0.473609	0.636778	0.87444	period circadian protein homolog 2
0.339591	0.469208	0.63991	0.87785	protein piccolo isoform 1
-0.413989	-0.467727	0.640965	0.878408	heterogeneous nuclear ribonucleoprotein L-like isoform 1
0.548423	0.464569	0.643218	0.880604	AF4/FMR2 family member 4
0.862494	0.459637	0.646743	0.884535	alpha-protein kinase 3
0.616837	0.457059	0.648588	0.885468	ELM2 and SANT domain-containing protein 1
0.259473	0.456427	0.649042	0.885468	sororin
0.177352	0.45398	0.650796	0.885468	protein enabled homolog isoform a
-0.496806	-0.453622	0.651053	0.885468	neuron navigator 2 isoform 1
-0.68229	-0.453611	0.651061	0.885468	max-binding protein MNT
-0.411503	-0.45321	0.651348	0.885468	collagen alpha-1(XXIV) chain isoform 1 precursor
0.17164	0.450344	0.653406	0.885559	collagen alpha-1(XXVII) chain preproprotein
1.29642	0.450257	0.653469	0.885559	hypothetical protein XP
-0.826861	-0.448092	0.655025	0.885559	dapper homolog 2 isoform a
-0.241963	-0.447501	0.65545	0.885559	coiled-coil domain-containing protein 170
-1.3279	-0.447455	0.655484	0.885559	endoplasmic reticulum protein SC65 precursor
-0.384764	-0.447164	0.655693	0.885559	adipocyte enhancer-binding protein 1 precursor
-0.510354	-0.446547	0.656137	0.885559	centrosome-associated protein 350
1.10573	0.444845	0.657363	0.885559	Alstrom syndrome protein 1
0.318438	0.443994	0.657976	0.885559	hypothetical protein XP
-0.283832	-0.441623	0.659685	0.885559	PR domain zinc finger protein 2 isoform a
0.321542	0.440992	0.66014	0.885559	regulating synaptic membrane exocytosis protein 2 isoform a
0.199009	0.440986	0.660145	0.885559	coiled-coil domain-containing protein 9
-0.211267	-0.440764	0.660305	0.885559	disintegrin and metalloproteinase domain-containing protein 15 isoform 6 preproprotein
0.121798	0.440394	0.660572	0.885559	E3 ubiquitin-protein ligase RAD18
-0.359371	-0.435804	0.663888	0.889124	protein ELYS isoform 1
0.340535	0.43221	0.66649	0.890375	reticulon-3 isoform b
0.392533	0.431876	0.666732	0.890375	high affinity cAMP-specific and IBMX-insensitive 3',5'-cyclic phosphodiesterase 8B isoform 1
-0.396408	-0.431789	0.666795	0.890375	ubiquitin domain-containing protein UBFD1
0.310004	0.427846	0.669654	0.892622	trinucleotide repeat-containing gene 6A protein isoform 1
-0.409457	-0.42765	0.669796	0.892622	endomucin isoform 1 precursor
0.119917	0.424881	0.671807	0.89334	microtubule-associated serine/threonine-protein kinase 4 isoform c
0.275771	0.42476	0.671895	0.89334	neuron navigator 3 isoform 2
0.399831	0.424183	0.672315	0.89334	hypothetical protein
0.204382	0.420608	0.674915	0.895916	dystonin isoform 1eA precursor
-0.356601	-0.419476	0.67574	0.896133	hypothetical protein
-0.206609	-0.415299	0.678785	0.899286	mediator of RNA polymerase II transcription subunit 12
-0.255618	-0.413806	0.679874	0.899286	zinc finger protein 469
0.262034	0.413483	0.68011	0.899286	UPF0606 protein KIAA1549L
0.266688	0.411479	0.681574	0.899614	leiomodin-1
0.478729	0.411325	0.681687	0.899614	transcription factor HIVEP2
0.314992	0.410334	0.682411	0.899693	GATA zinc finger domain-containing protein 1
0.219548	0.40828	0.683913	0.899795	zinc finger and SCAN domain-containing protein 30 isoform 1
-0.261896	-0.408007	0.684113	0.899795	leucine zipper protein 1
0.229496	0.407396	0.68456	0.899795	probable palmitoyltransferase ZDHHC8 isoform 1
-0.230472	-0.406595	0.685147	0.899795	ankyrin-3 isoform 1
1.19155	0.405372	0.686043	0.89996	eomesodermin homolog isoform 2
-0.23679	-0.404609	0.686602	0.89996	ribosome biogenesis protein BOP1
0.379253	0.40302	0.687767	0.900564	histone acetyltransferase KAT2A
-0.266035	-0.402166	0.688393	0.900564	synemin isoform A
-1.0909	-0.400367	0.689713	0.90142	myc-associated zinc finger protein isoform 2
0.135598	0.396757	0.692365	0.902102	arf-GAP with Rho-GAP domain, ANK repeat and PH domain-containing protein 3
0.15402	0.396184	0.692786	0.902102	protein scribble homolog isoform a
-0.351279	-0.395953	0.692956	0.902102	thioredoxin domain-containing protein 2 isoform 2
0.0994925	0.395437	0.693336	0.902102	roquin-1 isoform b
0.247022	0.392768	0.6953	0.902102	hypothetical protein XP
0.236743	0.392758	0.695308	0.902102	arf-GAP with GTPase, ANK repeat and PH domain-containing protein 2 isoform PIKE-L
0.225633	0.391843	0.695982	0.902102	nuclear receptor corepressor 2 isoform 1
-0.390921	-0.39162	0.696146	0.902102	E3 ubiquitin-protein ligase TRIM71
0.449811	0.391409	0.696302	0.902102	trinucleotide repeat-containing gene 6A protein isoform 1
0.375641	0.390601	0.696897	0.902102	protein NYNRIN
0.296585	0.38909	0.69801	0.90268	POU domain, class 2, transcription factor 3 isoform 1
0.250751	0.387936	0.698862	0.902919	UPF0606 protein KIAA1549L
0.870948	0.386015	0.70028	0.903298	SH3 and multiple ankyrin repeat domains protein 1
0.113316	0.385731	0.700489	0.903298	zinc finger protein 630 isoform 1
0.162372	0.380224	0.70456	0.907543	5'-3' exoribonuclease 2 isoform 2
-0.322026	-0.379464	0.705122	0.907543	general receptor for phosphoinositides 1-associated scaffold protein isoform 1
0.208304	0.376002	0.707687	0.909648	protein PRRC2A
0.246227	0.374922	0.708487	0.909648	protein SCAF8 isoform d
0.288482	0.374537	0.708773	0.909648	pleckstrin homology domain-containing family N member 1 isoform a
-0.341994	-0.373273	0.70971	0.909988	talin-2
0.139599	0.372229	0.710485	0.910119	uncharacterized protein KIAA0754
-0.302242	-0.367206	0.714217	0.914035	mitogen-activated protein kinase kinase kinase 19 isoform 1
0.315067	0.363743	0.716793	0.916467	cyclic nucleotide-gated olfactory channel
0.154044	0.361206	0.718683	0.917308	SUMO-specific isopeptidase USPL1 isoform 1
-0.227293	-0.361041	0.718806	0.917308	collagen alpha-1(XXVIII) chain precursor
-0.224638	-0.359321	0.720089	0.918079	uncharacterized protein C18orf25 isoform a
0.177541	0.355814	0.722706	0.919646	ADP-ribosylation factor GTPase-activating protein 1 isoform a
0.292734	0.355519	0.722926	0.919646	hypothetical protein
0.246503	0.354944	0.723355	0.919646	hypothetical protein XP
-0.114036	-0.350456	0.72671	0.920455	protein FAM71E2
0.41954	0.350156	0.726934	0.920455	glutaredoxin-3 isoform 1
-0.477097	-0.349755	0.727234	0.920455	collagen alpha-1(VII) chain precursor
0.428544	0.34975	0.727238	0.920455	palladin isoform 1
0.172734	0.348879	0.72789	0.920455	hypothetical protein XP
1.35134	0.348638	0.728071	0.920455	tankyrase-2
-0.305472	-0.3474	0.728997	0.920767	transcription factor 12 isoform a
-0.250551	-0.342879	0.732386	0.924185	titin isoform N2-A
0.248009	0.33907	0.735245	0.926431	nexilin isoform 1
0.134898	0.33822	0.735884	0.926431	tubulin polyglutamylase TTLL5
-0.451711	-0.337081	0.73674	0.926431	hypothetical protein
0.219552	0.335775	0.737722	0.926431	homeobox protein Nkx-2.8
0.203194	0.335509	0.737921	0.926431	vesicle transport protein SEC20 isoform BNIP1-a
0.510791	0.334099	0.738983	0.926431	hypothetical protein XP
-0.350464	-0.332479	0.740201	0.926431	putative protein FAM47C
-0.161404	-0.33208	0.740502	0.926431	pleckstrin homology domain-containing family A member 8 isoform 3
-0.156109	-0.331794	0.740717	0.926431	phosphatidylinositol 4,5-bisphosphate 5-phosphatase A isoform c
-0.196176	-0.331408	0.741008	0.926431	thioredoxin domain-containing protein 2 isoform 2
0.258509	0.328826	0.742953	0.928006	rho guanine nucleotide exchange factor 33
0.203312	0.326513	0.744697	0.929085	sterile alpha motif domain-containing protein 14 isoform 1
-0.362179	-0.325339	0.745583	0.929085	leiomodin-1
0.162384	0.324107	0.746512	0.929085	late cornified envelope protein 1D
-0.322884	-0.324042	0.746562	0.929085	hypothetical protein XP
0.195161	0.321062	0.748812	0.93103	zinc finger C4H2 domain-containing protein isoform 1
0.355507	0.318269	0.750923	0.931057	zinc finger protein 805 isoform 1
-0.11083	-0.317828	0.751257	0.931057	cyclin-L2 isoform A
0.139347	0.317105	0.751804	0.931057	insulin-like peptide INSL6 precursor
0.238387	0.316555	0.75222	0.931057	probable E3 ubiquitin-protein ligase HERC1
0.1057	0.316354	0.752372	0.931057	brain-specific homeobox protein homolog
0.205268	0.315376	0.753112	0.931057	TBC1 domain family member 31 isoform 1
0.365311	0.314669	0.753648	0.931057	xin actin-binding repeat-containing protein 2 isoform 1
0.772931	0.313429	0.754587	0.93114	serine/threonine-protein phosphatase 1 regulatory subunit 10
-0.254913	-0.312765	0.75509	0.93114	histone acetyltransferase p300
-0.190212	-0.309135	0.757841	0.932972	U3 small nucleolar ribonucleoprotein protein MPP10
0.151479	0.303894	0.76182	0.932972	DNA polymerase zeta catalytic subunit isoform a
0.127644	0.303553	0.762079	0.932972	NLR family CARD domain-containing protein 3
0.20214	0.30341	0.762187	0.932972	regulation of nuclear pre-mRNA domain-containing protein 2 isoform 1
0.157317	0.303409	0.762188	0.932972	erythroid differentiation-related factor 1 isoform 2
0.100704	0.301552	0.7636	0.932972	epiplakin
0.255511	0.301485	0.763651	0.932972	muscular LMNA-interacting protein isoform 3
-0.182569	-0.300808	0.764166	0.932972	hypothetical protein
0.612156	0.30033	0.764529	0.932972	1-phosphatidylinositol 4,5-bisphosphate phosphodiesterase eta-2 isoform 1
0.245047	0.300166	0.764654	0.932972	zinc-alpha-2-glycoprotein precursor
-0.0830645	-0.299503	0.765158	0.932972	partitioning defective 3 homolog B isoform Par3Lb
0.205094	0.298546	0.765886	0.932972	cadherin-18 isoform 1 preproprotein
0.198899	0.298166	0.766175	0.932972	calcium-dependent secretion activator 1 isoform 1
-0.165834	-0.298104	0.766222	0.932972	SH3 and multiple ankyrin repeat domains protein 1
-0.229548	-0.297077	0.767004	0.933085	glutamate receptor ionotropic, NMDA 3A precursor
0.176192	0.295652	0.768089	0.933567	rabphilin-3A isoform 1
0.311652	0.294339	0.769089	0.933944	proline-rich protein 3 isoform a
0.264949	0.289852	0.772511	0.936583	sperm-associated antigen 1
-0.0944335	-0.288947	0.773201	0.936583	tensin-3
0.0965264	0.288768	0.773338	0.936583	general transcription factor IIF subunit 2
0.147907	0.285871	0.775549	0.936703	39S ribosomal protein L19, mitochondrial
-0.207502	-0.285344	0.775952	0.936703	claudin-23
0.223796	0.284419	0.776659	0.936703	coiled-coil domain-containing protein 9
0.223501	0.283708	0.777202	0.936703	hypothetical protein LOC100129786
-0.223285	-0.282846	0.777861	0.936703	zinc finger protein 282 isoform 1
0.321176	0.28175	0.778699	0.936703	protein FAM193A isoform 1
-0.282596	-0.279506	0.780416	0.936703	potassium voltage-gated channel subfamily H member 4
0.192144	0.278311	0.78133	0.936703	nuclear receptor subfamily 1 group I member 2 isoform 2
0.0871715	0.278246	0.78138	0.936703	titin isoform N2-A
0.106534	0.276973	0.782355	0.936703	putative NPIP-like protein LOC100132247-like isoform 1
-0.11688	-0.276384	0.782806	0.936703	protein FAM71A
-0.210586	-0.274541	0.784217	0.936703	hypothetical protein LOC100291871
-0.112152	-0.274441	0.784294	0.936703	anion exchange protein 3 isoform 2
-0.180283	-0.274211	0.78447	0.936703	serine/threonine-protein kinase PAK 5
0.353352	0.273547	0.784979	0.936703	hypothetical protein
-0.117352	-0.273469	0.785039	0.936703	hornerin
-0.139138	-0.273261	0.785198	0.936703	ataxin-1 ATXN1
0.521853	0.271694	0.786399	0.937311	protein phosphatase 1 regulatory subunit 12B isoform a
-0.294748	-0.268759	0.788651	0.938452	hypothetical protein XP
0.191971	0.267398	0.789696	0.938452	OTU domain-containing protein 4 isoform 3
0.128037	0.265893	0.790851	0.938452	ATP-dependent RNA helicase DDX54 isoform 1
0.156581	0.264551	0.791882	0.938452	ninein-like protein isoform 1
0.279142	0.264323	0.792058	0.938452	caskin-1
-0.29391	-0.264077	0.792247	0.938452	TOG array regulator of axonemal microtubules protein 1 isoform 2
0.236475	0.260661	0.794873	0.938452	uncharacterized protein C10orf12
0.210138	0.260514	0.794986	0.938452	regulator of G-protein signaling 12 isoform 1
0.395386	0.257525	0.797286	0.938452	visual system homeobox 1 isoform a
-0.701707	-0.25703	0.797667	0.938452	myc-associated zinc finger protein isoform 2
-0.153513	-0.256867	0.797793	0.938452	EKC/KEOPS complex subunit GON7
0.117282	0.255777	0.798632	0.938452	helicase ARIP4 isoform a
0.314351	0.255725	0.798671	0.938452	nucleoporin NUP53 isoform a
0.19902	0.255337	0.79897	0.938452	spectrin alpha chain, erythrocytic 1
0.117592	0.254496	0.799618	0.938452	speckle targeted PIP5K1A-regulated poly(A) polymerase
-0.312411	-0.253657	0.800265	0.938452	mediator of RNA polymerase II transcription subunit 13-like
0.144276	0.251639	0.80182	0.938452	armadillo repeat-containing protein 4-like
-0.177766	-0.250979	0.802329	0.938452	zinc finger B-box domain-containing protein 1 isoform 2
0.364469	0.250831	0.802443	0.938452	serine/threonine-protein phosphatase 1 regulatory subunit 10
-0.14919	-0.249281	0.803639	0.938452	myosin-4
0.174138	0.248907	0.803927	0.938452	ankyrin repeat domain-containing protein SOWAHB
0.184807	0.248062	0.804579	0.938452	PWWP domain-containing protein 2B isoform 1
-0.213434	-0.247678	0.804875	0.938452	microtubule-associated serine/threonine-protein kinase 4 isoform c
-0.233179	-0.247647	0.8049	0.938452	BAH and coiled-coil domain-containing protein 1
0.209315	0.247234	0.805218	0.938452	collagen alpha-6(IV) chain isoform A precursor
0.193489	0.247028	0.805377	0.938452	uncharacterized protein C10orf12
-0.122211	-0.244907	0.807015	0.93913	membrane-bound transcription factor site-1 protease preproprotein
-0.109921	-0.244477	0.807347	0.93913	rho guanine nucleotide exchange factor 17
-0.16679	-0.243413	0.808169	0.939279	protein MB21D2
0.7938	0.242321	0.809012	0.939453	cyclin-dependent kinase inhibitor 1C isoform a
0.221865	0.237696	0.812588	0.942439	melanophilin isoform 1
0.0703383	0.237195	0.812976	0.942439	probable ATP-dependent RNA helicase DDX5 isoform a
0.105039	0.23594	0.813946	0.942758	cytosolic carboxypeptidase 1 isoform b
0.279886	0.234948	0.814714	0.94284	SPIN1-docking protein
-0.341762	-0.233321	0.815974	0.943491	msx2-interacting protein
0.259504	0.230212	0.818382	0.943635	melanoma-associated antigen H1
-0.3519	-0.229564	0.818885	0.943635	BAH and coiled-coil domain-containing protein 1
-0.366404	-0.229042	0.819289	0.943635	MICAL-like protein 2
0.110031	0.228801	0.819476	0.943635	phytanoyl-CoA dioxygenase domain-containing protein 1 isoform b
0.174127	0.228646	0.819596	0.943635	protein CMSS1 isoform 1
0.0802321	0.227765	0.820279	0.943635	endophilin-A3 isoform a
0.223969	0.22508	0.822362	0.944704	hypothetical protein
-0.34284	-0.224767	0.822604	0.944704	endomucin isoform 1 precursor
0.0801259	0.219579	0.826633	0.948526	zinc finger protein 541
-0.130747	-0.216597	0.828949	0.950379	cadherin-12 isoform 1 preproprotein
-0.0922423	-0.214759	0.830379	0.950591	WD repeat-containing protein 92 isoform 1
-0.178041	-0.214554	0.830538	0.950591	F-BAR domain only protein 2 isoform a
-0.141585	-0.210113	0.833993	0.953679	RNA-binding protein 6 isoform 1
-0.236825	-0.208716	0.835081	0.953679	glutamate receptor ionotropic, NMDA 2B precursor
-0.265338	-0.207777	0.835812	0.953679	cadherin-18 isoform 1 preproprotein
-0.312659	-0.207467	0.836054	0.953679	hypothetical protein XP
0.069819	0.20412	0.838661	0.955725	synaptonemal complex protein 2
-0.331951	-0.201681	0.840563	0.955725	ankyrin-2 isoform 1
1.67763	0.199645	0.842151	0.955725	transcriptional repressor scratch 1
-0.141467	-0.197079	0.844153	0.955725	SHC-transforming protein 3
-0.142223	-0.19631	0.844753	0.955725	phosphatidylinositol 4-phosphate 3-kinase C2 domain-containing subunit beta
-0.177211	-0.195936	0.845045	0.955725	protein CASP isoform a
0.2414	0.194481	0.846181	0.955725	tight junction protein ZO-3
0.19024	0.194301	0.846322	0.955725	sodium/hydrogen exchanger 3 isoform 1
0.45705	0.193807	0.846708	0.955725	eomesodermin homolog isoform 2
0.125421	0.192586	0.847662	0.955725	transcription factor SOX-17
0.091668	0.192394	0.847812	0.955725	RIB43A-like with coiled-coils protein 1 isoform 1
-0.0973958	-0.192215	0.847952	0.955725	protocadherin-9 isoform 1 precursor
-0.131125	-0.191516	0.848497	0.955725	E3 ubiquitin-protein ligase Praja-2
-0.198647	-0.190995	0.848905	0.955725	proline-rich protein 12
0.128977	0.190825	0.849037	0.955725	zinc finger protein 460 isoform 1
0.129552	0.190692	0.849141	0.955725	microtubule-associated protein 1A
0.158694	0.187543	0.851603	0.957412	serine/threonine-protein kinase LMTK1-like
-0.243533	-0.186409	0.85249	0.957412	protein strawberry notch homolog 2 isoform 1
0.077797	0.186062	0.852761	0.957412	putative transcription factor Ovo-like 1
0.109792	0.182016	0.855927	0.959453	centrosomal protein of 295 kDa
0.10216	0.180572	0.857057	0.959453	Nance-Horan syndrome protein isoform 1
0.0825098	0.178569	0.858626	0.959453	tectonin beta-propeller repeat-containing protein 2 isoform 1
0.141924	0.177945	0.859115	0.959453	PH domain leucine-rich repeat-containing protein phosphatase 1
0.0768214	0.177239	0.859668	0.959453	F-box only protein 11 isoform 4
0.067443	0.17671	0.860082	0.959453	UPF0606 protein KIAA1549L
0.124736	0.175877	0.860735	0.959453	protein phosphatase 1 regulatory subunit 12B isoform a
0.27035	0.175109	0.861337	0.959453	capping protein, Arp2/3 and myosin-I linker protein 2 isoform 1
-0.214166	-0.173594	0.862524	0.959453	zinc finger protein 496 isoform 1
-0.0743666	-0.173197	0.862835	0.959453	ski-like protein isoform 1
-0.0772305	-0.170422	0.865012	0.959453	chromodomain-helicase-DNA-binding protein 1
0.133175	0.170225	0.865166	0.959453	homeobox protein cut-like 2
-0.380968	-0.170211	0.865177	0.959453	PR domain zinc finger protein 1 isoform 1
0.118006	0.169707	0.865572	0.959453	nuclear distribution protein nudE-like 1 isoform B
0.0828796	0.169529	0.865712	0.959453	hypothetical protein XP
-0.135303	-0.169268	0.865917	0.959453	hepatoma-derived growth factor-related protein 2 isoform 1
-0.0853226	-0.166955	0.867732	0.960273	coiled-coil domain-containing protein 168
-0.230142	-0.166081	0.868418	0.960273	uncharacterized protein C2orf71
-0.132439	-0.164537	0.86963	0.960273	transcription factor SOX-8
0.0808419	0.164042	0.870019	0.960273	microtubule-associated protein 1B isoform 1
0.10727	0.163807	0.870203	0.960273	transcription factor SOX-17
-0.0873525	-0.162081	0.871558	0.960291	RNA-binding protein 27
0.141172	0.16198	0.871638	0.960291	Y-box-binding protein 2
0.079882	0.159776	0.873369	0.960764	inhibitor of growth protein 4 isoform 9
0.0804603	0.159627	0.873487	0.960764	WD repeat-containing protein 87 isoform 2
0.0924115	0.152292	0.879254	0.966076	RNA-binding motif protein, Y chromosome, family 1 member F/J isoform 1
0.0509559	0.151283	0.880047	0.966076	G-protein coupled receptor-associated sorting protein 2
-0.0700551	-0.150764	0.880456	0.966076	potassium voltage-gated channel subfamily C member 3
0.0849331	0.148417	0.882303	0.967195	dnaJ homolog subfamily C member 12 isoform b
-0.0488434	-0.146639	0.883703	0.967195	sodium channel protein type 11 subunit alpha
0.146947	0.146333	0.883943	0.967195	protocadherin-1 isoform 2 precursor
-0.241483	-0.144931	0.885048	0.967195	testis-specific Y-encoded-like protein 2
0.0688906	0.14398	0.885796	0.967195	WD repeat-containing protein 63 isoform 1
-0.164654	-0.143054	0.886526	0.967195	protein strawberry notch homolog 2 isoform 1
0.0596066	0.142718	0.886791	0.967195	receptor-type tyrosine-protein phosphatase kappa isoform a precursor
-0.269595	-0.14149	0.887759	0.967195	brorin precursor
0.0944925	0.141304	0.887905	0.967195	ras/Rap GTPase-activating protein SynGAP isoform 1
-0.101172	-0.138067	0.890456	0.96887	coiled-coil domain-containing protein 174
0.111074	0.136833	0.891429	0.96887	hypothetical protein XP
0.12878	0.13649	0.8917	0.96887	protein FAM117B
-0.141184	-0.132937	0.894502	0.96887	capping protein, Arp2/3 and myosin-I linker protein 2 isoform 1
0.0608655	0.132608	0.894761	0.96887	E3 ubiquitin-protein ligase Jade-2 isoform 3
-0.0673643	-0.132558	0.894801	0.96887	UHRF1-binding protein 1
0.0390677	0.132384	0.894938	0.96887	protein FAM186A
0.0502675	0.132093	0.895167	0.96887	cilia- and flagella-associated protein 44 isoform 1
0.116015	0.130055	0.896776	0.969222	zinc finger protein 496 isoform 1
-0.121267	-0.129867	0.896924	0.969222	cytochrome c oxidase subunit 5A, mitochondrial precursor
-0.09262	-0.128485	0.898015	0.969627	DNA repair protein XRCC1
-0.0606294	-0.126361	0.899692	0.970239	uncharacterized protein C19orf57 isoform 3
0.110421	0.125951	0.900015	0.970239	homeobox protein cut-like 2
-0.0905507	-0.122727	0.902562	0.971664	hepatocyte cell adhesion molecule precursor
-0.0413926	-0.12246	0.902772	0.971664	vinculin isoform meta-VCL
-0.0587136	-0.120697	0.904165	0.972391	zinc finger protein 827 isoform 2
-0.0904603	-0.119281	0.905284	0.972821	paralemmin-2 isoform b
0.0775767	0.11751	0.906684	0.973275	lysine-specific demethylase PHF2
-0.098989	-0.116928	0.907144	0.973275	forkhead box protein C1
0.163108	0.114721	0.908889	0.973458	nebulette isoform 1
0.0659795	0.114524	0.909045	0.973458	proteasome subunit beta type-11 precursor
-0.0637687	-0.11164	0.911326	0.973458	nuclear protein 1 isoform b
0.0551456	0.111262	0.911625	0.973458	LOW QUALITY PROTEIN: forkhead box protein O6
-0.0578796	-0.110727	0.912047	0.973458	serine/threonine-protein phosphatase 2A 56 kDa regulatory subunit beta isoform
-0.0488906	-0.110351	0.912345	0.973458	CAP-Gly domain-containing linker protein 4 isoform 1
0.0864083	0.110348	0.912347	0.973458	protein bassoon
0.0280134	0.10841	0.913881	0.974327	zinc finger protein 148 isoform a
-0.114127	-0.106235	0.915602	0.974779	hypothetical protein LOC390760
-0.070299	-0.106054	0.915745	0.974779	cell division control protein 6 homolog
0.0363729	0.101664	0.91922	0.975806	WD repeat, SAM and U-box domain-containing protein 1 isoform 1
0.0687844	0.101622	0.919254	0.975806	ensconsin isoform 3
0.0446814	0.100608	0.920056	0.975806	E3 ubiquitin-protein ligase BRE1A
0.0848938	0.10021	0.920372	0.975806	E3 ubiquitin-protein ligase Praja-1 isoform a
0.100846	0.0998677	0.920643	0.975806	proline-rich protein 3 isoform b
0.0589457	0.099374	0.921034	0.975806	acyl-coenzyme A synthetase ACSM2A, mitochondrial isoform 1
-0.0964634	-0.0970064	0.922909	0.976696	lysine-specific demethylase PHF2
0.0707435	0.0964918	0.923317	0.976696	transcription elongation factor A protein-like 4 isoform 1
0.0642919	0.0939892	0.9253	0.977003	fibrosin-1-like protein
0.0857553	0.0936907	0.925536	0.977003	chromodomain-helicase-DNA-binding protein 1
-0.0300983	-0.0930289	0.926061	0.977003	anion exchange protein 2 isoform 1
-0.0735051	-0.0924836	0.926493	0.977003	collagen alpha-6(IV) chain isoform A precursor
-0.073808	-0.0911487	0.927551	0.977357	IQ domain-containing protein E isoform 1
-0.0604799	-0.0897908	0.928627	0.977378	protein transport protein Sec23A
-0.0620456	-0.0881499	0.929928	0.977378	mediator of RNA polymerase II transcription subunit 13
-0.0958497	-0.0873036	0.930599	0.977378	forkhead box protein M1 isoform 1
-0.0463572	-0.0859093	0.931705	0.977378	ensconsin isoform 3
-0.0327852	-0.0857043	0.931867	0.977378	OTU domain-containing protein 6B isoform 1
0.0908104	0.0854093	0.932101	0.977378	A disintegrin and metalloproteinase with thrombospondin motifs 5 preproprotein
-0.0714831	-0.0847504	0.932624	0.977378	RNA polymerase II elongation factor ELL2
0.0300275	0.0827236	0.934231	0.977792	CREB-binding protein isoform a
0.0537451	0.0815462	0.935165	0.977792	partitioning defective 3 homolog isoform 1
-0.04286	-0.0815213	0.935185	0.977792	protein phosphatase 1 regulatory subunit 3G
0.0383635	0.0800818	0.936327	0.978231	mucin-17 precursor
0.0973328	0.0781798	0.937836	0.979052	nephronectin isoform C precursor
0.117168	0.0766624	0.93904	0.979345	hypothetical protein XP
-0.0801967	-0.0757887	0.939734	0.979345	spectrin beta chain, non-erythrocytic 4 isoform sigma1
0.0744256	0.0750921	0.940287	0.979345	protein unc-79 homolog isoform 2
-0.0418961	-0.0735675	0.941497	0.979442	endothelin-converting enzyme-like 1 isoform 1
0.0751062	0.0731517	0.941827	0.979442	palladin isoform 1
-0.0536507	-0.0718503	0.94286	0.979764	PHD finger protein 19 isoform a
-0.0280763	-0.0683319	0.945654	0.981913	kinesin-like protein KIF27 isoform A
0.0525531	0.061834	0.950815	0.985686	leucine zipper protein 1
-0.0418175	-0.0610191	0.951462	0.985686	cadherin-17 precursor
0.0377341	0.060792	0.951642	0.985686	AN1-type zinc finger protein 4 isoform a
-0.0661605	-0.0600916	0.952199	0.985686	keratin, type II cytoskeletal 2 epidermal
0.0380488	0.058611	0.953375	0.985847	protein SCAF8 isoform d
0.0294217	0.0568995	0.954735	0.985847	microtubule-associated protein 9
-0.0868883	-0.0561759	0.95531	0.985847	zinc finger CCCH domain-containing protein 13 isoform 3
-0.0504445	-0.05609	0.955378	0.985847	zinc finger and BTB domain-containing protein 4
0.0625767	0.0553143	0.955995	0.985847	zinc fingers and homeoboxes protein 3
0.11474	0.0541836	0.956894	0.986023	homeobox protein engrailed-2
-0.0244532	-0.0529626	0.957864	0.986044	protein FAM161A isoform 2
-0.0335208	-0.0523249	0.958371	0.986044	ankyrin-3 isoform 1
0.0151652	0.048378	0.961508	0.988521	probable E3 ubiquitin-protein ligase HECTD2 isoform a
0.0424272	0.0473902	0.962294	0.988578	proliferation marker protein Ki-67 isoform 1
0.0403226	0.0457461	0.963601	0.988665	ankyrin repeat domain-containing protein 2 isoform a
-0.0685012	-0.0452931	0.963961	0.988665	phosphatase and actin regulator 2 isoform 1
0.021668	0.0442621	0.964781	0.988665	zinc finger protein 397 isoform 1
-0.0431275	-0.0434751	0.965407	0.988665	cardiomyopathy-associated protein 5
-0.0466522	-0.0426918	0.96603	0.988665	zinc finger protein 385A isoform a
0.017443	0.0400271	0.968149	0.990086	fibrous sheath-interacting protein 2
-0.040295	-0.0368547	0.970672	0.990754	nebulette isoform 1
0.0330685	0.0362206	0.971176	0.990754	LOW QUALITY PROTEIN: hemicentin-2
0.0178718	0.0358847	0.971444	0.990754	transcription termination factor 1 isoform 1
0.0354524	0.0355257	0.971729	0.990754	leiomodin-1
-0.0173131	-0.0287656	0.977107	0.995488	R3H domain-containing protein 2 isoform 2
0.0242722	0.0266138	0.978819	0.995577	similar to hCG1646049
-0.0313572	-0.0263186	0.979054	0.995577	zinc finger protein 177 isoform b
0.0143942	0.0258826	0.979401	0.995577	biorientation of chromosomes in cell division protein 1-like 1
0.021251	0.0239627	0.980929	0.995999	spermatogenesis-associated protein 17
0.0387884	0.0232702	0.98148	0.995999	DNA-binding death effector domain-containing protein 2 isoform 1
0.0121951	0.022588	0.982022	0.995999	RISC-loading complex subunit TARBP2 isoform a
0.0227026	0.0177008	0.985912	0.996388	ninein-like protein isoform 1
-0.0373446	-0.0171896	0.986319	0.996388	keratin, type II cytoskeletal 2 epidermal
-0.0142093	-0.0160187	0.98725	0.996388	insulin receptor substrate 4
0.00725413	0.0159692	0.98729	0.996388	glutamate-rich protein 2
0.00614083	0.0158295	0.987401	0.996388	zinc finger protein 679
-0.00892998	-0.0156781	0.987521	0.996388	centrosomal protein POC5 isoform 1
-0.0229701	-0.0154514	0.987702	0.996388	uncharacterized protein C2orf71
0.0171282	0.0147084	0.988293	0.996388	SNW domain-containing protein 1 isoform 2
0.0326515	0.0126952	0.989895	0.997261	astrotactin-2 isoform a precursor
0.00450826	0.0113294	0.990983	0.997386	cyclic AMP-responsive element-binding protein 5 isoform alpha
0.0227931	0.010688	0.991493	0.997386	sperm-associated antigen 8 isoform 2
-0.011369	-0.00887291	0.992938	0.997859	F-BAR domain only protein 2 isoform b
0.0104406	0.00739057	0.994117	0.997859	arf-GAP with GTPase, ANK repeat and PH domain-containing protein 1 isoform 1
0.00356806	0.00717649	0.994288	0.997859	neutral ceramidase isoform a
0.0061605	0.00639305	0.994911	0.997859	hypothetical protein XP
-0.00152242	-0.00339733	0.997296	0.999365	ras GTPase-activating-like protein IQGAP3
0.00306845	0.00265193	0.997889	0.999365	glutamate receptor ionotropic, NMDA 2B precursor
0.00300157	0.000875046	0.999304	0.999385	SKI family transcriptional corepressor 1
-0.000334382	-0.000772294	0.999385	0.999385	hypothetical protein

## Sheet: Figure 4
libr	rej	tothit
Allergen	1	65
Allergen	0	155
Allergen	0	54
Allergen	1	48
Allergen	0	68
Allergen	1	31
Allergen	0	27
Allergen	1	66
Allergen	0	94
Allergen	0	137
Allergen	1	79
Allergen	0	150
Allergen	0	105
Allergen	0	56
Allergen	1	71
Allergen	0	37
Allergen	0	94
Allergen	0	64
Allergen	1	43
Allergen	0	48
Allergen	0	54
Allergen	0	108
Allergen	0	40
Allergen	0	117
Allergen	1	29
Allergen	0	62
Allergen	1	45
Allergen	1	112
Allergen	0	74
Allergen	0	91
Allergen	1	51
Allergen	0	102
Allergen	0	40
Allergen	0	45
Allergen	0	20
Allergen	0	113
Allergen	0	42
Allergen	0	33
Allergen	1	36
Allergen	0	103
Allergen	0	53
Allergen	0	57
Allergen	0	102
Allergen	0	89
Allergen	0	136
Allergen	0	67
Allergen	0	49
Allergen	0	50
Allergen	1	56
Allergen	1	86
Allergen	0	87
Allergen	0	25
Allergen	0	45
Allergen	0	24
Allergen	0	37
Allergen	0	61
Allergen	0	66
Allergen	0	47
Allergen	1	41
Allergen	0	100
Allergen	0	67
Allergen	0	27
Allergen	0	65
Allergen	0	16
Allergen	1	50
Allergen	0	61
Allergen	1	48
Allergen	1	24
Allergen	0	91
Allergen	0	103
Allergen	1	65
Allergen	1	81
Allergen	0	65
Allergen	1	57
Allergen	1	37
Allergen	0	21
Allergen	0	40
Allergen	0	49
Allergen	0	75
Allergen	0	31
Allergen	0	58
Allergen	0	52
Allergen	0	39
Allergen	0	36
Allergen	0	68
Allergen	0	18
Allergen	0	64
Allergen	0	44
Allergen	0	88
Allergen	0	24
Allergen	0	60
Allergen	0	41
Allergen	0	94
Allergen	0	144
Allergen	1	82
Allergen	1	99
Allergen	0	139
Allergen	0	109
Allergen	0	66
Allergen	0	76
Allergen	0	82
Human	1	378
Human	0	809
Human	0	375
Human	1	689
Human	0	682
Human	1	375
Human	0	636
Human	1	697
Human	0	911
Human	0	479
Human	1	437
Human	0	765
Human	0	862
Human	0	855
Human	1	594
Human	0	602
Human	0	467
Human	0	532
Human	1	603
Human	0	794
Human	0	660
Human	0	624
Human	0	363
Human	0	488
Human	1	251
Human	0	687
Human	1	347
Human	1	649
Human	0	628
Human	0	922
Human	1	663
Human	0	678
Human	0	296
Human	0	908
Human	0	659
Human	0	774
Human	0	486
Human	0	555
Human	1	1184
Human	0	816
Human	0	553
Human	0	519
Human	0	682
Human	0	889
Human	0	607
Human	0	983
Human	0	404
Human	0	493
Human	1	657
Human	1	502
Human	0	407
Human	0	241
Human	0	243
Human	0	348
Human	0	479
Human	0	434
Human	0	544
Human	0	508
Human	1	395
Human	0	690
Human	0	522
Human	0	248
Human	0	460
Human	0	236
Human	1	310
Human	0	653
Human	1	223
Human	1	389
Human	0	179
Human	0	725
Human	1	448
Human	1	474
Human	0	659
Human	1	198
Human	1	406
Human	0	171
Human	0	493
Human	0	371
Human	0	413
Human	0	334
Human	0	587
Human	0	725
Human	0	641
Human	0	247
Human	0	691
Human	0	255
Human	0	576
Human	0	168
Human	0	546
Human	0	147
Human	0	746
Human	0	576
Human	0	973
Human	0	705
Human	1	630
Human	1	1006
Human	0	1301
Human	0	711
Human	0	695
Human	0	442
Human	0	618
Toxin	1	259
Toxin	0	464
Toxin	0	247
Toxin	1	219
Toxin	0	367
Toxin	1	133
Toxin	0	245
Toxin	1	321
Toxin	0	388
Toxin	0	226
Toxin	1	263
Toxin	0	427
Toxin	0	418
Toxin	0	194
Toxin	1	239
Toxin	0	217
Toxin	0	199
Toxin	0	185
Toxin	1	293
Toxin	0	266
Toxin	0	226
Toxin	0	223
Toxin	0	273
Toxin	0	269
Toxin	1	194
Toxin	0	255
Toxin	1	215
Toxin	1	331
Toxin	0	317
Toxin	0	406
Toxin	1	370
Toxin	0	339
Toxin	0	232
Toxin	0	310
Toxin	0	254
Toxin	0	378
Toxin	0	226
Toxin	0	106
Toxin	1	236
Toxin	0	324
Toxin	0	240
Toxin	0	212
Toxin	0	290
Toxin	0	368
Toxin	0	333
Toxin	0	397
Toxin	0	246
Toxin	0	222
Toxin	1	235
Toxin	1	253
Toxin	0	313
Toxin	0	152
Toxin	0	109
Toxin	0	202
Toxin	0	239
Toxin	0	276
Toxin	0	331
Toxin	0	286
Toxin	1	294
Toxin	0	358
Toxin	0	210
Toxin	0	234
Toxin	0	196
Toxin	0	103
Toxin	1	166
Toxin	0	236
Toxin	1	144
Toxin	1	117
Toxin	0	159
Toxin	0	247
Toxin	1	367
Toxin	1	275
Toxin	0	321
Toxin	1	205
Toxin	1	233
Toxin	0	139
Toxin	0	245
Toxin	0	165
Toxin	0	236
Toxin	0	137
Toxin	0	241
Toxin	0	282
Toxin	0	238
Toxin	0	167
Toxin	0	291
Toxin	0	142
Toxin	0	285
Toxin	0	220
Toxin	0	234
Toxin	0	114
Toxin	0	209
Toxin	0	240
Toxin	0	394
Toxin	0	518
Toxin	1	424
Toxin	1	441
Toxin	0	585
Toxin	0	352
Toxin	0	413
Toxin	0	367
Toxin	0	398
Virus	0	40
Virus	0	66
Virus	1	37
Virus	1	47
Virus	0	42
Virus	1	45
Virus	0	44
Virus	0	53
Virus	1	46
Virus	0	45
Virus	1	53
Virus	0	47
Virus	1	49
Virus	0	56
Virus	0	46
Virus	0	48
Virus	0	29
Virus	0	51
Virus	1	47
Virus	0	40
Virus	1	50
Virus	0	28
Virus	0	34
Virus	1	45
Virus	0	48
Virus	0	41
Virus	0	50
Virus	0	36
Virus	0	38
Virus	0	66
Virus	0	24
Virus	0	32
Virus	1	44
Virus	1	59
Virus	0	27
Virus	1	31
Virus	0	52
Virus	0	33
Virus	0	31
Virus	0	20
Virus	0	42
Virus	0	37
Virus	0	53
Virus	0	71
Virus	1	53
Virus	1	42
Virus	0	44
Virus	0	31
Virus	1	27
Virus	0	40
Virus	0	51
Virus	0	30
Virus	1	39
Virus	1	59
Virus	0	48
Virus	1	36
Virus	0	32
Virus	0	53
Virus	0	47
Virus	0	57
Virus	0	41
Virus	1	59
Virus	0	48
Virus	0	40
Virus	0	39
Virus	0	50
Virus	0	47
Virus	0	35
Virus	0	45
Virus	1	50
Virus	0	59
Virus	1	41
Virus	0	43
Virus	0	46
Virus	0	43
Virus	1	31
Virus	0	48
Virus	0	47
Virus	0	40
Virus	1	66
Virus	0	47
Virus	0	44
Virus	0	56
Virus	0	49
Virus	1	44
Virus	0	53
Virus	0	45
Virus	0	60
Virus	0	37
Virus	0	55
Virus	0	53
Virus	0	45
Virus	0	50
Virus	0	28
Virus	0	39
Virus	0	39
Virus	0	49
Virus	0	45
Virus	0	43
Virus	0	41
Virus	0	35

## Sheet: Figure 5A (all viruses)
logFC	t	P.Value	adjusted.P.Value	label
0.921978	4.33094	3.4698e-05	0.0121096	Human adenovirus A serotype 12
0.592285	3.45949	0.000790112	0.0883845	Human adenovirus A serotype 18
0.608653	3.40092	0.000958701	0.0883845	Human adenovirus A serotype 31
1.47136	3.36858	0.00106574	0.0883845	Human adenovirus 55
0.739883	3.27955	0.00142125	0.0883845	Human adenovirus F serotype 40
2.4686	3.25864	0.0015195	0.0883845	Human adenovirus C serotype 2
0.536627	3.01529	0.00323715	0.144874	Human adenovirus F serotype 41
0.863699	3.00684	0.00332089	0.144874	Human adenovirus E serotype 4
0.209771	2.9437	0.00401277	0.149651	Mumps virus
1.44472	2.92134	0.00428799	0.149651	Human adenovirus B serotype 16
0.523125	2.88828	0.004727	0.149975	Human metapneumovirus
0.727377	2.34299	0.0210627	0.612573	Human adenovirus C serotype 5
0.728468	2.19486	0.0304318	0.809193	Human adenovirus 14
0.127177	2.11247	0.0370777	0.809193	Bundibugyo ebolavirus
0.19327	2.10723	0.0375396	0.809193	Sindbis virus subtype Ockelbo
0.178113	2.10068	0.0381242	0.809193	Simian foamy virus type 1
1.01116	1.95502	0.0533064	0.809193	Human mastadenovirus C
-0.210779	-1.94471	0.0545524	0.809193	Human parechovirus 2
0.216	1.90336	0.0598015	0.809193	Venezuelan equine encephalitis virus
0.146038	1.89259	0.0612353	0.809193	Human papillomavirus type 6b
0.390283	1.88281	0.0625637	0.809193	Bovine coronavirus
-0.142598	-1.87933	0.0630425	0.809193	Human papillomavirus type 45
0.414932	1.86117	0.0655878	0.809193	Human adenovirus B serotype 3
-0.115612	-1.82336	0.0711658	0.809193	Oropouche virus
-0.143923	-1.81262	0.0728202	0.809193	Human papillomavirus type 82
-0.133961	-1.80789	0.0735582	0.809193	Human papillomavirus type 5
0.133536	1.80752	0.0736169	0.809193	Vesicular stomatitis Indiana virus
-0.190411	-1.79487	0.0756234	0.809193	Sandfly fever sicilian virus
-0.142075	-1.78103	0.0778724	0.809193	Human papillomavirus type 14
0.127193	1.7745	0.0789521	0.809193	Madre de Dios virus
0.437762	1.76914	0.0798468	0.809193	Human astrovirus-8
-0.125502	-1.7663	0.0803246	0.809193	Human papillomavirus type 18
0.27536	1.74904	0.0832791	0.809193	Human hepatitis A virus genotype IIIA
0.60962	1.72903	0.086817	0.809193	Enterovirus D
0.398244	1.72158	0.0881638	0.809193	Human astrovirus-1
0.186567	1.69698	0.0927369	0.809193	Norwalk-like virus
0.100699	1.69659	0.0928117	0.809193	Human papillomavirus type 53
1.2699	1.69041	0.0939903	0.809193	Human immunodeficiency virus type 1 group M subtype J
-0.119658	-1.66169	0.0996338	0.809193	Human coronavirus 229E
-0.475076	-1.65799	0.10038	0.809193	Cercopithecine herpesvirus 16
-0.116389	-1.65174	0.10165	0.809193	Machupo virus
0.248911	1.65041	0.101922	0.809193	Chikungunya virus
0.265713	1.64496	0.103043	0.809193	Adeno-associated virus 2
-0.125967	-1.6216	0.107964	0.809193	Hepatitis B virus genotype C subtype adr
0.176908	1.61875	0.108576	0.809193	Eastern equine encephalitis virus
-0.0964583	-1.61517	0.10935	0.809193	Uukuniemi virus
-0.101238	-1.59127	0.11463	0.809193	Human T-cell leukemia virus 1
0.452326	1.58321	0.116457	0.809193	Lordsdale virus
-0.153082	-1.58139	0.116871	0.809193	Hepatitis E virus genotype 4
-0.237502	-1.57341	0.118709	0.809193	Cercopithecine herpesvirus 1
0.104274	1.56172	0.121438	0.809193	Semliki forest virus
-0.0873049	-1.55875	0.122139	0.809193	Human papillomavirus type 22
0.17423	1.54376	0.125732	0.809193	KI polyomavirus
-1.27781	-1.53765	0.127217	0.809193	Influenza B virus
0.150728	1.5286	0.129446	0.809193	Coronavirus Neoromicia/PML-PHE1/RSA/2011
-0.108659	-1.50418	0.135613	0.809193	Human papillomavirus type 41
0.190035	1.50221	0.13612	0.809193	Human adenovirus D serotype 8
0.242282	1.50134	0.136345	0.809193	Human astrovirus-6
0.126704	1.49959	0.136798	0.809193	Horsepox virus
-0.159883	-1.4767	0.142824	0.815855	Sagiyama virus
0.102999	1.46455	0.146106	0.815855	Human papillomavirus type 7
0.123765	1.44186	0.152391	0.815855	Cercopithecine alphaherpesvirus 2
0.190999	1.43231	0.1551	0.815855	Simian virus 12
0.102734	1.42661	0.156735	0.815855	Human papillomavirus type 48
0.13068	1.42547	0.157061	0.815855	Human papillomavirus type 72
-0.123307	-1.42113	0.158317	0.815855	Tai Forest ebolavirus
-0.0883049	-1.40237	0.16383	0.815855	Molluscum contagiosum virus
0.905692	1.40143	0.164109	0.815855	Human immunodeficiency virus type 1 group M subtype G
0.0886507	1.39612	0.165698	0.815855	Hepatitis B virus genotype F2
0.111412	1.36195	0.176202	0.815855	Facey's Paddock virus
0.133121	1.33878	0.183607	0.815855	Dengue virus type 4
0.118823	1.33843	0.183719	0.815855	Zika virus
0.0906934	1.32754	0.187282	0.815855	Mayaro virus
0.093674	1.32754	0.187282	0.815855	Bunyamwera virus
0.321701	1.31606	0.191092	0.815855	Human parainfluenza 1 virus
0.122634	1.30196	0.195852	0.815855	Human papillomavirus type RTRX7
-0.0760379	-1.27548	0.205026	0.815855	Seoul virus
-0.0961311	-1.27403	0.205536	0.815855	Human T-cell leukemia virus 2
0.102929	1.27085	0.20666	0.815855	Rosavirus A2
-0.0795053	-1.25196	0.213437	0.815855	Dugbe virus
-0.643235	-1.24959	0.214297	0.815855	Hepatitis C virus genotype 6a
-0.533851	-1.24654	0.215408	0.815855	Hepatitis C virus genotype 2b
0.0645336	1.2375	0.21873	0.815855	Guanarito mammarenavirus
-0.112926	-1.23632	0.219168	0.815855	Human papillomavirus type 1
-0.0934682	-1.23366	0.220154	0.815855	St. louis encephalitis virus
1.05187	1.2288	0.221963	0.815855	Enterovirus C
0.091439	1.22092	0.224919	0.815855	Human papillomavirus type 65
-0.170549	-1.21571	0.226891	0.815855	Hepatitis B virus
-0.685526	-1.21434	0.227409	0.815855	Hepatitis C virus genotype 6d
0.0791114	1.21223	0.228212	0.815855	Bunyavirus snowshoe hare
-0.0710837	-1.20571	0.230707	0.815855	Camelpox virus
-1.32133	-1.20534	0.230851	0.815855	Human herpesvirus 1
-0.145459	-1.18777	0.23767	0.815855	Southampton virus
-0.0603978	-1.18288	0.239595	0.815855	Tanapox virus
1.2928	1.18277	0.239639	0.815855	Human immunodeficiency virus type 1 group M subtype D
0.116918	1.17929	0.241013	0.815855	Human papillomavirus type 52
0.11339	1.17055	0.244496	0.815855	Dengue virus type 2
0.242714	1.17012	0.244668	0.815855	Human herpesvirus 8 type P
-0.582877	-1.16121	0.248256	0.815855	Hepatitis C virus genotype 5a
0.143988	1.16065	0.248483	0.815855	Chimpanzee adenovirus Y25
-0.0958919	-1.1584	0.249393	0.815855	Human papillomavirus type 12
-0.459454	-1.15716	0.249899	0.815855	Hepatitis C virus genotype 2k
-0.116935	-1.15393	0.251215	0.815855	GB virus C
0.189196	1.15391	0.251224	0.815855	BK polyomavirus
0.172521	1.15084	0.252478	0.815855	Human hepatitis A virus genotype IIIB
0.0843615	1.1508	0.252494	0.815855	Hepatitis B virus genotype D subtype ayw
-1.13158	-1.12549	0.26301	0.815855	Hepatitis C virus genotype 1b
-0.543529	-1.11529	0.267337	0.815855	Hepatitis C virus genotype 2a
-0.702809	-1.10932	0.26989	0.815855	Hepatitis C virus
0.364633	1.10574	0.271428	0.815855	Human herpesvirus 6B
1.25015	1.10531	0.271615	0.815855	Rhinovirus A
0.0702826	1.10424	0.272078	0.815855	BtVs-BetaCoV/SC2013
-0.0502301	-1.09695	0.275236	0.815855	Rotavirus B
-0.57488	-1.09184	0.277467	0.815855	Hepatitis C virus genotype 6g
0.192883	1.09144	0.27764	0.815855	Human adenovirus B serotype 7
0.291962	1.08805	0.279126	0.815855	Human mastadenovirus E
-0.842903	-1.08636	0.279868	0.815855	Hepatitis C virus genotype 1a
-0.773295	-1.08342	0.281165	0.815855	Hepatitis C virus genotype 1c
-0.0638531	-1.07679	0.284105	0.815855	Monkeypox virus
0.148017	1.07517	0.284824	0.815855	JC polyomavirus
-0.0886222	-1.07514	0.284838	0.815855	Rabbitpox virus
-0.563009	-1.07232	0.286097	0.815855	Hepatitis C virus genotype 4a
-0.115235	-1.0691	0.287536	0.815855	Human papillomavirus type 3
-0.570568	-1.04103	0.300313	0.845236	Hepatitis C virus genotype 6h
-0.476756	-1.0262	0.307215	0.846281	Hepatitis C virus genotype 6b
-0.0913975	-1.02601	0.307306	0.846281	Human papillomavirus type 47
-0.645998	-1.02456	0.307984	0.846281	Hepatitis C virus genotype 3a
-0.0715351	-1.01947	0.310384	0.846281	Mengo encephalomyocarditis virus
-0.102347	-1.00099	0.31919	0.863545	Xenotropic MuLV-related virus
0.101076	0.989938	0.324537	0.87035	Moloney murine leukemia virus
-0.082897	-0.981033	0.328888	0.87035	Hepatitis B virus genotype E
-0.572666	-0.980424	0.329187	0.87035	Hepatitis C virus genotype 6k
-0.0661664	-0.965878	0.33638	0.882682	Chapare mammarenavirus
0.0553195	0.95698	0.340831	0.887687	Isfahan virus
-0.0739903	-0.919601	0.359942	0.930517	Human papillomavirus type 61
0.0493267	0.899305	0.370599	0.934193	Bunyavirus La Crosse
0.155316	0.8945	0.373151	0.934193	Human coronavirus HKU1
0.305275	0.892136	0.374411	0.934193	Human herpesvirus 8 type M
-0.143724	-0.883377	0.379101	0.934193	Measles virus
-0.456485	-0.882406	0.379623	0.934193	Hepatitis C virus genotype 3b
0.0852595	0.880821	0.380477	0.934193	Sapovirus
-0.0480954	-0.868309	0.387255	0.934193	Pichinde mammarenavirus
-0.0683246	-0.864765	0.389189	0.934193	Human papillomavirus type 69
0.0776855	0.855179	0.394448	0.934193	Western equine encephalitis virus
0.0742069	0.851735	0.396348	0.934193	Human papillomavirus type 36
0.04088	0.851209	0.396639	0.934193	Orf virus
-0.313424	-0.849165	0.39777	0.934193	Hepatitis C virus genotype 2c
0.0635496	0.84278	0.401315	0.934193	GB virus C variant troglodytes
0.112248	0.842769	0.401321	0.934193	Human papillomavirus type 58
0.72322	0.838395	0.403761	0.934193	Human immunodeficiency virus type 1 group M subtype C
0.818961	0.837624	0.404192	0.934193	Enterovirus B
0.104903	0.813235	0.41797	0.940817	Salivirus NG-F1
0.0915718	0.809087	0.420341	0.940817	Human herpesvirus 7
-0.0680923	-0.803902	0.423315	0.940817	Human papillomavirus type 54
-0.0652011	-0.802252	0.424265	0.940817	Human papillomavirus type 25
-0.415372	-0.801569	0.424658	0.940817	Hepatitis C virus genotype 3k
0.28025	0.798182	0.426612	0.940817	Norovirus MD145
-0.119858	-0.794082	0.428984	0.940817	Human papillomavirus type 35
-0.0656017	-0.787075	0.433056	0.940817	Human papillomavirus type 51
0.0680729	0.783668	0.435044	0.940817	Human papillomavirus type 56
-0.125259	-0.781236	0.436466	0.940817	Human SARS coronavirus
0.22532	0.780425	0.436941	0.940817	Human herpesvirus 8
0.0528781	0.776221	0.439407	0.940817	Rotavirus X
0.0788103	0.767512	0.444543	0.946008	Human adenovirus D serotype 9
-0.048019	-0.750694	0.454558	0.953833	Human papillomavirus type 19
-0.0706475	-0.748987	0.455582	0.953833	Human parechovirus 1
-0.0493844	-0.738662	0.461801	0.953833	Human papillomavirus type 49
0.219798	0.729443	0.467395	0.953833	Human adenovirus C serotype 1
-0.0342601	-0.725022	0.470092	0.953833	Human T-cell leukemia virus 3
-0.101678	-0.723547	0.470993	0.953833	Human papillomavirus type 9
0.374908	0.713924	0.476898	0.953833	Human herpesvirus 3
0.761527	0.713446	0.477192	0.953833	Human immunodeficiency virus type 1 group M subtype A
-0.0561656	-0.707677	0.480753	0.953833	Rift valley fever virus
-0.0586265	-0.707277	0.481001	0.953833	Hepatitis B virus genotype A3
-0.200711	-0.689665	0.491965	0.953833	Aichi virus
-0.0948868	-0.689186	0.492265	0.953833	Human papillomavirus type 15
0.11582	0.684292	0.495336	0.953833	Human adenovirus D serotype 15
-0.0870637	-0.682713	0.49633	0.953833	Human coronavirus NL63
0.0387352	0.681737	0.496944	0.953833	Sabia mammarenavirus
-0.0545566	-0.676299	0.500375	0.953833	Human papillomavirus type 38
-0.0628555	-0.663649	0.508406	0.953833	Kyasanur forest disease virus
0.0511332	0.662722	0.508997	0.953833	Human picobirnavirus
0.121247	0.657391	0.512404	0.953833	WU polyomavirus
-0.0399482	-0.656884	0.512729	0.953833	Junin mammarenavirus
0.617961	0.655339	0.513719	0.953833	Rhinovirus B
0.0320194	0.653538	0.514874	0.953833	Sudan ebolavirus
-0.0368556	-0.649858	0.517239	0.953833	Cowpox virus
0.0701754	0.64626	0.519556	0.953833	Norwalk virus
0.0698651	0.644134	0.520928	0.953833	Salivirus A
0.0343942	0.633375	0.5279	0.953833	Colorado tick fever virus
0.233174	0.631118	0.529369	0.953833	Influenza A virus
0.0498046	0.629743	0.530265	0.953833	Human papillomavirus type 23
0.0401603	0.629723	0.530278	0.953833	Human papillomavirus type 30
0.0415784	0.619979	0.536649	0.953833	Encephalomyocarditis virus
0.0958464	0.617655	0.538174	0.953833	Human immunodeficiency virus type 2 subtype B
0.0438366	0.6085	0.544203	0.953833	Getah virus
0.0606395	0.593637	0.554063	0.953833	Dengue virus type 3
-0.0419686	-0.592517	0.55481	0.953833	Human papillomavirus type 43
0.0501499	0.591348	0.55559	0.953833	Human papillomavirus type 13
-0.0450589	-0.589865	0.55658	0.953833	Chandipura virus
0.0407026	0.585178	0.559715	0.953833	Lassa virus
0.142843	0.58165	0.56208	0.953833	Human hepatitis A virus genotype IA
-0.0688841	-0.57515	0.566451	0.953833	Rosavirus M-7
-0.0353328	-0.574265	0.567047	0.953833	Hepatitis E virus genotype 2
-0.0366093	-0.568306	0.571071	0.953833	Hepatitis E virus
0.104838	0.559558	0.577003	0.953833	Human hepatitis A virus genotype IIB
-0.0610123	-0.556523	0.579067	0.953833	Human papillomavirus type 29
-0.0462724	-0.553372	0.581215	0.953833	Human papillomavirus type 31
0.0316338	0.551252	0.582662	0.953833	Molluscum contagiosum virus subtype 1
-0.0309084	-0.548565	0.584498	0.953833	Lagos bat virus
0.0423698	0.547068	0.585522	0.953833	Human papillomavirus type 42
-0.0450932	-0.53912	0.590974	0.953833	Human papillomavirus type 24
-0.0274343	-0.534605	0.594081	0.953833	Saimiriine herpesvirus 2
0.0421423	0.532544	0.595502	0.953833	Simian foamy virus type 3
0.294676	0.531996	0.595881	0.953833	Human immunodeficiency virus type 1 group N
0.101895	0.519509	0.604527	0.953833	Human papillomavirus type 11
-0.0342883	-0.516337	0.606732	0.953833	West Nile virus
0.0436017	0.50578	0.614098	0.953833	Human papillomavirus type 73
-0.0297807	-0.497299	0.620044	0.953833	Louping ill virus
0.0398443	0.496369	0.620698	0.953833	Human papillomavirus type 67
0.0497916	0.492872	0.623158	0.953833	Human papillomavirus type 40
-0.0391449	-0.482159	0.630722	0.953833	Dhori virus
-0.0298442	-0.481935	0.63088	0.953833	Simian T-cell lymphotropic virus 6
-0.0593248	-0.481935	0.630881	0.953833	Salivirus FHB
-0.0252048	-0.481023	0.631526	0.953833	Sandfly fever Turkey virus
0.033802	0.478856	0.633062	0.953833	Human spumaretrovirus
0.0377002	0.473431	0.636913	0.953833	Human papillomavirus type 63
0.0480931	0.468159	0.640666	0.953833	Tick-borne powassan virus
0.110344	0.460552	0.646097	0.953833	Rubella virus
-0.068432	-0.457379	0.648367	0.953833	Human papillomavirus type 39
0.0216202	0.452089	0.652161	0.953833	Parainfluenza virus 5
-0.0225632	-0.451865	0.652322	0.953833	Equine coronavirus
-0.0348164	-0.446516	0.656167	0.953833	Yellow fever virus
-0.0347433	-0.445205	0.657111	0.953833	Hepatitis E virus genotype 3
-0.436369	-0.439051	0.66155	0.953833	Human herpesvirus 2
-0.0326028	-0.437087	0.662969	0.953833	Human papillomavirus type 32
-0.0847094	-0.434629	0.664746	0.953833	Human papillomavirus type 37
0.0591516	0.434014	0.665191	0.953833	Chiba virus
-0.549511	-0.433278	0.665724	0.953833	Human immunodeficiency virus type 1 group M subtype K
-0.0255711	-0.433057	0.665884	0.953833	Middle East respiratory syndrome-related coronavirus
-0.0268019	-0.428918	0.668884	0.953833	Hepatitis B virus genotype D
0.036918	0.427671	0.669788	0.953833	Rabies virus
-0.03476	-0.416608	0.677837	0.953833	Human papillomavirus type 8
0.0283689	0.416151	0.67817	0.953833	Human papillomavirus
0.0311748	0.412658	0.68072	0.953833	Human papillomavirus type 68
-0.0323968	-0.411201	0.681784	0.953833	Human papillomavirus type 28
0.026468	0.409693	0.682887	0.953833	Human papillomavirus type 60
-0.0262594	-0.405495	0.68596	0.953833	Punta toro phlebovirus
-0.0470806	-0.405098	0.686251	0.953833	Torque teno virus
0.0277908	0.404707	0.686537	0.953833	Human papillomavirus type 59
-0.0245681	-0.404103	0.686979	0.953833	Yaba monkey tumor virus
-0.292046	-0.401719	0.688728	0.953833	Human immunodeficiency virus type 1 group O
-0.0303843	-0.39233	0.695629	0.959584	Human papillomavirus type 4
-0.201519	-0.385233	0.700864	0.962137	Human respiratory syncytial virus B
-0.0408446	-0.380422	0.70442	0.962137	Human papillomavirus type 21
-0.0256957	-0.374205	0.709026	0.962137	Toscana virus
0.0177408	0.369124	0.712797	0.962137	Variola virus
-0.0335327	-0.362673	0.717596	0.962137	Hepatitis delta virus genotype I
0.0217435	0.352969	0.724837	0.962137	Hepatitis B virus genotype H subtype adw4
-0.0609603	-0.349713	0.727272	0.962137	Human immunodeficiency virus type 2 subtype A
-0.193459	-0.348076	0.728497	0.962137	Human parvovirus B19
-0.0384783	-0.344094	0.731481	0.962137	Human papillomavirus type 66
-0.0209223	-0.343406	0.731997	0.962137	Langat virus
-0.0259584	-0.341804	0.733198	0.962137	Bat coronavirus 279/2005
-0.0316508	-0.340267	0.734353	0.962137	Ross river virus
0.031122	0.340153	0.734438	0.962137	Nipah virus
0.0307952	0.337972	0.736076	0.962137	Human adenovirus B serotype 35
0.0241021	0.323047	0.747318	0.965373	Human papillomavirus type 70
0.0350864	0.323044	0.747321	0.965373	Hepatitis B virus genotype A2 subtype adw2
-0.0213726	-0.316763	0.752068	0.965373	Kupe virus
-0.0314351	-0.315686	0.752883	0.965373	Cosavirus A
-0.0286794	-0.314265	0.753959	0.965373	Madariaga virus
0.0331478	0.30649	0.759854	0.965373	Human papillomavirus type 16
-0.0183403	-0.305014	0.760975	0.965373	Sin Nombre orthohantavirus
0.357693	0.300173	0.764653	0.965373	Epstein-Barr virus
0.0256888	0.296944	0.76711	0.965373	O'nyong-nyong virus
0.0383351	0.284411	0.77667	0.965373	Human papillomavirus type 27
0.267044	0.284047	0.776947	0.965373	Human immunodeficiency virus type 1 group M subtype F1
-0.0377456	-0.283796	0.77714	0.965373	Human papillomavirus type 17
0.0170814	0.282137	0.778407	0.965373	Rotavirus A
-0.0228016	-0.27964	0.780317	0.965373	European bat lyssavirus 1
-0.0258227	-0.273025	0.785384	0.965373	Hepatitis E virus genotype 1
-0.0215945	-0.270716	0.787154	0.965373	Zaire ebolavirus
-0.032287	-0.269016	0.788459	0.965373	Hepatitis E virus rat/R63/DEU/2009
-0.0203086	-0.267502	0.789621	0.965373	Australian bat lyssavirus
-0.0196284	-0.265565	0.791108	0.965373	Utinga virus
0.220888	0.258087	0.796858	0.965667	Human immunodeficiency virus type 1 group M subtype F2
0.0200453	0.236765	0.813312	0.965667	Human papillomavirus type 57
0.0338759	0.234317	0.815207	0.965667	Simian virus 40
-0.0196011	-0.231589	0.817319	0.965667	Human papillomavirus type 33
0.0221136	0.227399	0.820567	0.965667	Human papillomavirus type 20
0.0289355	0.222327	0.824502	0.965667	Sapporo virus
-0.0321347	-0.221648	0.825029	0.965667	Merkel cell polyomavirus
0.0169198	0.220844	0.825653	0.965667	Human papillomavirus type 34
-0.0632535	-0.219224	0.826912	0.965667	Human parainfluenza 4a virus
0.216124	0.218301	0.827629	0.965667	Human immunodeficiency virus type 1 group M subtype H
-0.023773	-0.216431	0.829082	0.965667	Simian hepatitis A virus genotype V
0.0181542	0.21575	0.829612	0.965667	Hepatitis B virus genotype B2
0.0387759	0.214958	0.830227	0.965667	Human adenovirus D37
0.0122975	0.212657	0.832017	0.965667	New York virus
-0.0297461	-0.2107	0.83354	0.965667	Hepatitis B virus subtype adr
0.0352822	0.205722	0.837416	0.965667	Human adenovirus D serotype 17
-0.0135494	-0.204476	0.838387	0.965667	Human coronavirus EMC
-0.0127169	-0.197746	0.843636	0.968516	Vesicular stomatitis New Jersey virus
0.00878556	0.190605	0.849213	0.969619	Bat coronavirus 1B
0.0420596	0.189401	0.850153	0.969619	Varicella-zoster virus
0.0210505	0.180836	0.856853	0.974078	Human adenovirus 22
0.0144012	0.166432	0.868145	0.978024	Human papillomavirus type 62
-0.0857346	-0.165813	0.868631	0.978024	Human respiratory syncytial virus A
0.0141074	0.162537	0.871204	0.978024	Sindbis virus
-0.0122402	-0.162115	0.871534	0.978024	Human papillomavirus type 26
-0.0183184	-0.149018	0.881832	0.985265	Human coronavirus OC43
0.00763718	0.14673	0.883633	0.985265	Rotavirus C
-0.038409	-0.142679	0.886824	0.985674	Human parainfluenza 3 virus
-0.00742433	-0.137068	0.891246	0.987444	Puumala virus
0.00712022	0.121988	0.903147	0.990874	Lassa mammarenavirus
-0.00567027	-0.118671	0.905768	0.990874	Feline coronavirus
0.0140691	0.118154	0.906177	0.990874	Human betaherpesvirus 7
-0.0135494	-0.118106	0.906215	0.990874	Crimean-Congo hemorrhagic fever virus
-0.115193	-0.112432	0.910701	0.990874	Human cytomegalovirus
-0.00710181	-0.111577	0.911377	0.990874	Banna virus
-0.0155446	-0.104219	0.917199	0.994107	Japanese encephalitis virus
-0.0115163	-0.0867014	0.931078	0.996052	Canine kobuvirus US-PC0082
0.00820163	0.0827473	0.934214	0.996052	Murray valley encephalitis virus
0.0048546	0.0823314	0.934544	0.996052	Vaccinia virus
-0.0760875	-0.0774039	0.938453	0.996052	Human respiratory syncytial virus
0.00396184	0.072349	0.942465	0.996052	Lymphocytic choriomeningitis virus
-0.0169142	-0.0680628	0.945868	0.996052	Influenza C virus
0.105923	0.0656366	0.947795	0.996052	Human immunodeficiency virus type 1 group M subtype B
0.00373424	0.0620169	0.95067	0.996052	Human papillomavirus type 50
0.00586358	0.0572066	0.954492	0.996052	Human herpesvirus 6A
-0.00287132	-0.0569525	0.954694	0.996052	Pseudocowpox virus
0.00333641	0.0500212	0.960203	0.996052	Reston ebolavirus
0.0043733	0.0476776	0.962066	0.996052	Dengue virus type 1
0.00274551	0.0414427	0.967024	0.996052	Utive virus
0.00204589	0.0302442	0.975931	0.996052	Yaba-like disease virus
0.00197258	0.0298995	0.976205	0.996052	Hendra virus
0.00262589	0.029782	0.976299	0.996052	Human papillomavirus type 44
-0.00292716	-0.0274928	0.97812	0.996052	Hepatitis delta virus
-0.00174183	-0.0265938	0.978835	0.996052	Lake Victoria marburgvirus
-0.0121948	-0.0265015	0.978909	0.996052	Enterovirus A
-0.00284864	-0.0264774	0.978928	0.996052	Human parainfluenza 2 virus
-0.000801941	-0.0103997	0.991723	0.999366	Kunjin virus
0.000362026	0.00647505	0.994846	0.999366	Hantaan virus
-0.000687684	-0.0059974	0.995226	0.999366	Adeno-associated virus
-0.000703894	-0.00514071	0.995908	0.999366	Human papillomavirus type 10
0.000104084	0.000796834	0.999366	0.999366	Non-human primate Adeno-associated virus

## Sheet: Figure 5B
taxon_species	VARScore	Rejection	Positivity
Human adenovirus 55	3.22631	1	1
Human adenovirus A serotype 12	1.45733	1	1
Human adenovirus A serotype 18	0.392623	1	0
Human adenovirus C serotype 2	3.45815	1	1
Human adenovirus 55	3.26364	0	1
Human adenovirus A serotype 12	0.236853	0	0
Human adenovirus A serotype 18	1.35013	0	1
Human adenovirus C serotype 2	3.50621	0	1
Human adenovirus 55	5.31195	0	1
Human adenovirus A serotype 12	1.61353	0	1
Human adenovirus A serotype 18	0.876329	0	0
Human adenovirus C serotype 2	11.0912	0	1
Human adenovirus 55	0.672218	1	0
Human adenovirus A serotype 12	0.998772	1	0
Human adenovirus A serotype 18	0.301136	1	0
Human adenovirus C serotype 2	4.31409	1	1
Human adenovirus 55	1.02874	0	1
Human adenovirus A serotype 12	0.355499	0	0
Human adenovirus A serotype 18	0.623599	0	0
Human adenovirus C serotype 2	5.43917	0	1
Human adenovirus 55	1.22012	1	1
Human adenovirus A serotype 12	1.02674	1	1
Human adenovirus A serotype 18	0.610692	1	0
Human adenovirus C serotype 2	6.38311	1	1
Human adenovirus 55	3.31315	0	1
Human adenovirus A serotype 12	1.50675	0	1
Human adenovirus A serotype 18	0.620281	0	0
Human adenovirus C serotype 2	6.39209	0	1
Human adenovirus 55	10.5103	1	1
Human adenovirus A serotype 12	7.30561	1	1
Human adenovirus A serotype 18	3.11423	1	1
Human adenovirus C serotype 2	20.2804	1	1
Human adenovirus 55	2.2628	0	1
Human adenovirus A serotype 12	1.45369	0	1
Human adenovirus A serotype 18	0.287441	0	0
Human adenovirus C serotype 2	5.41286	0	1
Human adenovirus 55	1.65784	0	1
Human adenovirus A serotype 12	0.284257	0	0
Human adenovirus A serotype 18	1.00923	0	1
Human adenovirus C serotype 2	7.01991	0	1
Human adenovirus 55	1.15973	1	1
Human adenovirus A serotype 12	0.92309	1	0
Human adenovirus A serotype 18	1.27309	1	1
Human adenovirus C serotype 2	5.85562	1	1
Human adenovirus 55	4.50064	0	1
Human adenovirus A serotype 12	1.56213	0	1
Human adenovirus A serotype 18	0.119072	0	0
Human adenovirus C serotype 2	7.93673	0	1
Human adenovirus 55	2.10826	0	1
Human adenovirus A serotype 12	0.468454	0	0
Human adenovirus A serotype 18	0.751235	0	0
Human adenovirus C serotype 2	6.17657	0	1
Human adenovirus 55	2.46356	0	1
Human adenovirus A serotype 12	-0.0101235	0	0
Human adenovirus A serotype 18	0.0493243	0	0
Human adenovirus C serotype 2	1.76952	0	1
Human adenovirus 55	4.23879	1	1
Human adenovirus A serotype 12	1.94362	1	1
Human adenovirus A serotype 18	2.1823	1	1
Human adenovirus C serotype 2	9.85054	1	1
Human adenovirus 55	3.26975	0	1
Human adenovirus A serotype 12	0.584255	0	0
Human adenovirus A serotype 18	0.622844	0	0
Human adenovirus C serotype 2	4.67687	0	1
Human adenovirus 55	0.814182	0	0
Human adenovirus A serotype 12	0.403451	0	0
Human adenovirus A serotype 18	0.0891	0	0
Human adenovirus C serotype 2	0.940913	0	0
Human adenovirus 55	1.84544	0	1
Human adenovirus A serotype 12	0.844857	0	0
Human adenovirus A serotype 18	0.711808	0	0
Human adenovirus C serotype 2	2.52829	0	1
Human adenovirus 55	1.7215	1	1
Human adenovirus A serotype 12	0.483707	1	0
Human adenovirus A serotype 18	0.292557	1	0
Human adenovirus C serotype 2	4.81716	1	1
Human adenovirus 55	1.98121	0	1
Human adenovirus A serotype 12	0.295373	0	0
Human adenovirus A serotype 18	0.130487	0	0
Human adenovirus C serotype 2	1.47915	0	1
Human adenovirus 55	1.38909	0	1
Human adenovirus A serotype 12	0.735639	0	0
Human adenovirus A serotype 18	1.23195	0	1
Human adenovirus C serotype 2	6.07851	0	1
Human adenovirus 55	1.57318	0	1
Human adenovirus A serotype 12	1.7256	0	1
Human adenovirus A serotype 18	0.920623	0	0
Human adenovirus C serotype 2	9.91676	0	1
Human adenovirus 55	3.15419	0	1
Human adenovirus A serotype 12	0.907391	0	0
Human adenovirus A serotype 18	1.09071	0	1
Human adenovirus C serotype 2	5.73516	0	1
Human adenovirus 55	0.532003	0	0
Human adenovirus A serotype 12	0.127696	0	0
Human adenovirus A serotype 18	0.528817	0	0
Human adenovirus C serotype 2	2.37606	0	1
Human adenovirus 55	1.32852	1	1
Human adenovirus A serotype 12	1.26653	1	1
Human adenovirus A serotype 18	0.908154	1	0
Human adenovirus C serotype 2	3.65387	1	1
Human adenovirus 55	0.159447	0	0
Human adenovirus A serotype 12	0.820802	0	0
Human adenovirus A serotype 18	-0.0587672	0	0
Human adenovirus C serotype 2	2.1556	0	1
Human adenovirus 55	1.05837	1	1
Human adenovirus A serotype 12	0.224871	1	0
Human adenovirus A serotype 18	0.357458	1	0
Human adenovirus C serotype 2	3.25627	1	1
Human adenovirus 55	3.45685	1	1
Human adenovirus A serotype 12	1.87852	1	1
Human adenovirus A serotype 18	1.2516	1	1
Human adenovirus C serotype 2	10.3565	1	1
Human adenovirus 55	1.22273	0	1
Human adenovirus A serotype 12	0.385951	0	0
Human adenovirus A serotype 18	-0.240014	0	0
Human adenovirus C serotype 2	1.46653	0	1
Human adenovirus 55	7.14466	0	1
Human adenovirus A serotype 12	2.95821	0	1
Human adenovirus A serotype 18	3.14205	0	1
Human adenovirus C serotype 2	10.9811	0	1
Human adenovirus 55	10.3491	1	1
Human adenovirus A serotype 12	3.86713	1	1
Human adenovirus A serotype 18	4.05827	1	1
Human adenovirus C serotype 2	16.0011	1	1
Human adenovirus 55	0.91281	0	0
Human adenovirus A serotype 12	0.305956	0	0
Human adenovirus A serotype 18	0.275796	0	0
Human adenovirus C serotype 2	4.15209	0	1
Human adenovirus 55	2.02465	0	1
Human adenovirus A serotype 12	2.72249	0	1
Human adenovirus A serotype 18	1.43412	0	1
Human adenovirus C serotype 2	14.2583	0	1
Human adenovirus 55	0.355047	0	0
Human adenovirus A serotype 12	-0.104005	0	0
Human adenovirus A serotype 18	0.374637	0	0
Human adenovirus C serotype 2	0.786083	0	0
Human adenovirus 55	1.50418	0	1
Human adenovirus A serotype 12	0.0337759	0	0
Human adenovirus A serotype 18	0.723451	0	0
Human adenovirus C serotype 2	2.97973	0	1
Human adenovirus 55	2.34035	0	1
Human adenovirus A serotype 12	-0.0116796	0	0
Human adenovirus A serotype 18	0.676265	0	0
Human adenovirus C serotype 2	6.8083	0	1
Human adenovirus 55	1.17904	0	1
Human adenovirus A serotype 12	0.178314	0	0
Human adenovirus A serotype 18	0.12375	0	0
Human adenovirus C serotype 2	3.3653	0	1
Human adenovirus 55	0.64198	0	0
Human adenovirus A serotype 12	-0.0920457	0	0
Human adenovirus A serotype 18	0.0194705	0	0
Human adenovirus C serotype 2	1.82131	0	1
Human adenovirus 55	2.57407	1	1
Human adenovirus A serotype 12	1.53379	1	1
Human adenovirus A serotype 18	1.45411	1	1
Human adenovirus C serotype 2	6.35722	1	1
Human adenovirus 55	1.66851	0	1
Human adenovirus A serotype 12	0.590017	0	0
Human adenovirus A serotype 18	1.10121	0	1
Human adenovirus C serotype 2	6.40053	0	1
Human adenovirus 55	2.26525	0	1
Human adenovirus A serotype 12	0.580046	0	0
Human adenovirus A serotype 18	1.09386	0	1
Human adenovirus C serotype 2	6.83413	0	1
Human adenovirus 55	1.08359	0	1
Human adenovirus A serotype 12	0.391393	0	0
Human adenovirus A serotype 18	0.277025	0	0
Human adenovirus C serotype 2	1.76886	0	1
Human adenovirus 55	7.50987	0	1
Human adenovirus A serotype 12	3.346	0	1
Human adenovirus A serotype 18	2.97116	0	1
Human adenovirus C serotype 2	10.3547	0	1
Human adenovirus 55	0.0833436	0	0
Human adenovirus A serotype 12	0.00154716	0	0
Human adenovirus A serotype 18	-0.391456	0	0
Human adenovirus C serotype 2	1.83978	0	1
Human adenovirus 55	3.64293	0	1
Human adenovirus A serotype 12	0.804927	0	0
Human adenovirus A serotype 18	0.989891	0	0
Human adenovirus C serotype 2	11.9696	0	1
Human adenovirus 55	2.48896	0	1
Human adenovirus A serotype 12	1.1946	0	1
Human adenovirus A serotype 18	0.724538	0	0
Human adenovirus C serotype 2	4.4587	0	1
Human adenovirus 55	0.457993	0	0
Human adenovirus A serotype 12	0.595276	0	0
Human adenovirus A serotype 18	0.352876	0	0
Human adenovirus C serotype 2	2.39097	0	1
Human adenovirus 55	0.373471	0	0
Human adenovirus A serotype 12	0.147338	0	0
Human adenovirus A serotype 18	0.166257	0	0
Human adenovirus C serotype 2	5.95608	0	1
Human adenovirus 55	3.08857	1	1
Human adenovirus A serotype 12	0.738631	1	0
Human adenovirus A serotype 18	0.644857	1	0
Human adenovirus C serotype 2	7.1449	1	1
Human adenovirus 55	6.24521	1	1
Human adenovirus A serotype 12	1.99154	1	1
Human adenovirus A serotype 18	2.09757	1	1
Human adenovirus C serotype 2	13.8189	1	1
Human adenovirus 55	1.85239	0	1
Human adenovirus A serotype 12	0.647073	0	0
Human adenovirus A serotype 18	0.900766	0	0
Human adenovirus C serotype 2	4.45579	0	1
Human adenovirus 55	0.58884	0	0
Human adenovirus A serotype 12	0.454257	0	0
Human adenovirus A serotype 18	0.408282	0	0
Human adenovirus C serotype 2	2.20121	0	1
Human adenovirus 55	0.0492379	0	0
Human adenovirus A serotype 12	0.0081914	0	0
Human adenovirus A serotype 18	-0.174292	0	0
Human adenovirus C serotype 2	3.05632	0	1
Human adenovirus 55	2.35757	0	1
Human adenovirus A serotype 12	0.474305	0	0
Human adenovirus A serotype 18	0.932507	0	0
Human adenovirus C serotype 2	3.59421	0	1
Human adenovirus 55	0.388921	0	0
Human adenovirus A serotype 12	-0.270474	0	0
Human adenovirus A serotype 18	0.0333056	0	0
Human adenovirus C serotype 2	1.81273	0	1
Human adenovirus 55	2.13642	0	1
Human adenovirus A serotype 12	0.552763	0	0
Human adenovirus A serotype 18	1.44205	0	1
Human adenovirus C serotype 2	9.40521	0	1
Human adenovirus 55	2.62364	0	1
Human adenovirus A serotype 12	1.04376	0	1
Human adenovirus A serotype 18	0.601183	0	0
Human adenovirus C serotype 2	8.26768	0	1
Human adenovirus 55	1.93791	0	1
Human adenovirus A serotype 12	0.853171	0	0
Human adenovirus A serotype 18	0.143758	0	0
Human adenovirus C serotype 2	3.04611	0	1
Human adenovirus 55	2.68875	1	1
Human adenovirus A serotype 12	1.70164	1	1
Human adenovirus A serotype 18	0.834654	1	0
Human adenovirus C serotype 2	6.70951	1	1
Human adenovirus 55	0.682529	0	0
Human adenovirus A serotype 12	0.590131	0	0
Human adenovirus A serotype 18	0.324251	0	0
Human adenovirus C serotype 2	3.72612	0	1
Human adenovirus 55	1.1686	0	1
Human adenovirus A serotype 12	0.493216	0	0
Human adenovirus A serotype 18	0.45265	0	0
Human adenovirus C serotype 2	4.66784	0	1
Human adenovirus 55	0.719231	0	0
Human adenovirus A serotype 12	1.33601	0	1
Human adenovirus A serotype 18	1.82285	0	1
Human adenovirus C serotype 2	8.34604	0	1
Human adenovirus 55	1.14233	0	1
Human adenovirus A serotype 12	0.147972	0	0
Human adenovirus A serotype 18	-0.310568	0	0
Human adenovirus C serotype 2	4.24273	0	1
Human adenovirus 55	0.668779	0	0
Human adenovirus A serotype 12	0.238857	0	0
Human adenovirus A serotype 18	-0.198483	0	0
Human adenovirus C serotype 2	1.71878	0	1
Human adenovirus 55	2.25558	1	1
Human adenovirus A serotype 12	1.64558	1	1
Human adenovirus A serotype 18	0.988415	1	0
Human adenovirus C serotype 2	7.31479	1	1
Human adenovirus 55	2.81271	0	1
Human adenovirus A serotype 12	0.912337	0	0
Human adenovirus A serotype 18	2.09189	0	1
Human adenovirus C serotype 2	8.41094	0	1
Human adenovirus 55	0.791566	1	0
Human adenovirus A serotype 12	0.625933	1	0
Human adenovirus A serotype 18	0.620033	1	0
Human adenovirus C serotype 2	3.75708	1	1
Human adenovirus 55	4.35755	1	1
Human adenovirus A serotype 12	1.47763	1	1
Human adenovirus A serotype 18	1.46885	1	1
Human adenovirus C serotype 2	4.90036	1	1
Human adenovirus 55	1.20597	0	1
Human adenovirus A serotype 12	-0.08247	0	0
Human adenovirus A serotype 18	0.456072	0	0
Human adenovirus C serotype 2	2.63282	0	1
Human adenovirus 55	0.571559	0	0
Human adenovirus A serotype 12	0.625734	0	0
Human adenovirus A serotype 18	0.518427	0	0
Human adenovirus C serotype 2	2.21059	0	1
Human adenovirus 55	7.39484	1	1
Human adenovirus A serotype 12	2.77513	1	1
Human adenovirus A serotype 18	1.65409	1	1
Human adenovirus C serotype 2	8.98622	1	1
Human adenovirus 55	1.54834	1	1
Human adenovirus A serotype 12	0.377559	1	0
Human adenovirus A serotype 18	0.435315	1	0
Human adenovirus C serotype 2	4.84067	1	1
Human adenovirus 55	0.541921	0	0
Human adenovirus A serotype 12	0.400365	0	0
Human adenovirus A serotype 18	-0.0499798	0	0
Human adenovirus C serotype 2	2.82319	0	1
Human adenovirus 55	1.88342	1	1
Human adenovirus A serotype 12	0.78025	1	0
Human adenovirus A serotype 18	1.0986	1	1
Human adenovirus C serotype 2	12.5283	1	1
Human adenovirus 55	0.943706	1	0
Human adenovirus A serotype 12	0.29767	1	0
Human adenovirus A serotype 18	0.452399	1	0
Human adenovirus C serotype 2	3.84768	1	1
Human adenovirus 55	0.137664	0	0
Human adenovirus A serotype 12	0.299689	0	0
Human adenovirus A serotype 18	-0.0355516	0	0
Human adenovirus C serotype 2	4.15837	0	1
Human adenovirus 55	0.752089	0	0
Human adenovirus A serotype 12	0.548852	0	0
Human adenovirus A serotype 18	0.00163702	0	0
Human adenovirus C serotype 2	5.00715	0	1
Human adenovirus 55	2.63068	0	1
Human adenovirus A serotype 12	0.641032	0	0
Human adenovirus A serotype 18	0.90643	0	0
Human adenovirus C serotype 2	5.09245	0	1
Human adenovirus 55	0.566341	0	0
Human adenovirus A serotype 12	0.430923	0	0
Human adenovirus A serotype 18	0.0661539	0	0
Human adenovirus C serotype 2	1.70522	0	1
Human adenovirus 55	0.0955511	0	0
Human adenovirus A serotype 12	0.15964	0	0
Human adenovirus A serotype 18	-0.184533	0	0
Human adenovirus C serotype 2	3.76754	0	1
Human adenovirus 55	1.25851	0	1
Human adenovirus A serotype 12	0.212647	0	0
Human adenovirus A serotype 18	0.0562912	0	0
Human adenovirus C serotype 2	2.60416	0	1
Human adenovirus 55	-0.22732	0	0
Human adenovirus A serotype 12	0.173768	0	0
Human adenovirus A serotype 18	0.0479332	0	0
Human adenovirus C serotype 2	2.47484	0	1
Human adenovirus 55	1.322	0	1
Human adenovirus A serotype 12	0.139044	0	0
Human adenovirus A serotype 18	0.46855	0	0
Human adenovirus C serotype 2	3.47217	0	1
Human adenovirus 55	2.08612	0	1
Human adenovirus A serotype 12	0.933474	0	0
Human adenovirus A serotype 18	0.66488	0	0
Human adenovirus C serotype 2	4.94153	0	1
Human adenovirus 55	0.710106	0	0
Human adenovirus A serotype 12	0.915783	0	0
Human adenovirus A serotype 18	0.144422	0	0
Human adenovirus C serotype 2	3.46464	0	1
Human adenovirus 55	1.80457	0	1
Human adenovirus A serotype 12	0.150294	0	0
Human adenovirus A serotype 18	0.56929	0	0
Human adenovirus C serotype 2	5.03511	0	1
Human adenovirus 55	0.115027	0	0
Human adenovirus A serotype 12	-0.11242	0	0
Human adenovirus A serotype 18	-0.179081	0	0
Human adenovirus C serotype 2	1.6857	0	1
Human adenovirus 55	5.53731	0	1
Human adenovirus A serotype 12	1.48754	0	1
Human adenovirus A serotype 18	0.698796	0	0
Human adenovirus C serotype 2	7.93637	0	1
Human adenovirus 55	3.6556	0	1
Human adenovirus A serotype 12	1.07928	0	1
Human adenovirus A serotype 18	1.37963	0	1
Human adenovirus C serotype 2	6.49848	0	1
Human adenovirus 55	1.14288	0	1
Human adenovirus A serotype 12	1.22976	0	1
Human adenovirus A serotype 18	0.816097	0	0
Human adenovirus C serotype 2	4.33735	0	1
Human adenovirus 55	0.911362	0	0
Human adenovirus A serotype 12	1.38119	0	1
Human adenovirus A serotype 18	0.62206	0	0
Human adenovirus C serotype 2	5.79576	0	1
Human adenovirus 55	0.636305	0	0
Human adenovirus A serotype 12	0.709179	0	0
Human adenovirus A serotype 18	0.132714	0	0
Human adenovirus C serotype 2	5.74373	0	1
Human adenovirus 55	1.15002	0	1
Human adenovirus A serotype 12	0.407372	0	0
Human adenovirus A serotype 18	0.0253691	0	0
Human adenovirus C serotype 2	7.09267	0	1
Human adenovirus 55	3.05817	0	1
Human adenovirus A serotype 12	1.13707	0	1
Human adenovirus A serotype 18	1.57807	0	1
Human adenovirus C serotype 2	8.97754	0	1
Human adenovirus 55	4.57092	1	1
Human adenovirus A serotype 12	2.24707	1	1
Human adenovirus A serotype 18	1.88005	1	1
Human adenovirus C serotype 2	5.15178	1	1
Human adenovirus 55	1.7678	1	1
Human adenovirus A serotype 12	0.767475	1	0
Human adenovirus A serotype 18	0.18254	1	0
Human adenovirus C serotype 2	4.33041	1	1
Human adenovirus 55	1.95811	0	1
Human adenovirus A serotype 12	0.536526	0	0
Human adenovirus A serotype 18	0.329367	0	0
Human adenovirus C serotype 2	3.71254	0	1
Human adenovirus 55	4.64165	0	1
Human adenovirus A serotype 12	1.18155	0	1
Human adenovirus A serotype 18	1.5186	0	1
Human adenovirus C serotype 2	9.54899	0	1
Human adenovirus 55	2.16628	0	1
Human adenovirus A serotype 12	0.707458	0	0
Human adenovirus A serotype 18	0.7133	0	0
Human adenovirus C serotype 2	4.88057	0	1
Human adenovirus 55	1.41975	0	1
Human adenovirus A serotype 12	0.194306	0	0
Human adenovirus A serotype 18	0.114306	0	0
Human adenovirus C serotype 2	3.61828	0	1
Human adenovirus 55	2.32466	0	1
Human adenovirus A serotype 12	0.56859	0	0
Human adenovirus A serotype 18	0.982373	0	0
Human adenovirus C serotype 2	5.73309	0	1

## Sheet: Figure 6
logFC	t	P.Value	adjusted.P.Value	label
3.74123	3.14842	0.0021464	0.913732	hypothetical protein LOC390760
1.73569	2.94232	0.00402246	0.913732	zinc finger protein 676
1.43165	2.92649	0.00421624	0.913732	insulin-like peptide INSL6 precursor
3.53337	2.6478	0.00937175	0.913732	ankyrin repeat domain-containing protein 50 isoform 1
1.4975	2.64416	0.00946652	0.913732	uncharacterized protein KIAA1109
1.43282	2.6239	0.0100102	0.913732	SH3 and multiple ankyrin repeat domains protein 1
2.42396	2.619	0.0101459	0.913732	potassium/sodium hyperpolarization-activated cyclic nucleotide-gated channel 4
5.05145	2.54658	0.0123538	0.913732	transcription factor SPT20 homolog-like 1 precursor
3.36244	2.50202	0.0139179	0.913732	histone acetyltransferase KAT7 isoform 1
2.70287	2.44637	0.0161194	0.913732	histone acetyltransferase KAT7 isoform 1
1.4792	2.42712	0.0169504	0.913732	oxygen-regulated protein 1
1.15551	2.36197	0.0200527	0.913732	bromo adjacent homology domain-containing 1 protein isoform a
1.96714	2.33433	0.021514	0.913732	PHD finger protein 19 isoform a
2.81013	2.29565	0.0237167	0.913732	rap1 GTPase-activating protein 1 isoform b
5.6174	2.29308	0.0238696	0.913732	F-box-like/WD repeat-containing protein TBL1XR1 isoform 1
1.28523	2.28422	0.024404	0.913732	transcription termination factor 1 isoform 1
0.963803	2.25455	0.0262725	0.913732	zinc finger protein 676
3.89588	2.22231	0.0284427	0.913732	hypothetical protein XP
1.87044	2.21729	0.0287949	0.913732	calcium-dependent secretion activator 1 isoform 1
5.06482	2.21597	0.0288877	0.913732	zinc finger protein with KRAB and SCAN domains 2
1.74946	2.17834	0.0316553	0.913732	protein phosphatase 1 regulatory subunit 12B isoform a
1.42946	2.10896	0.0373657	0.913732	EKC/KEOPS complex subunit GON7
4.14253	2.09572	0.0385512	0.913732	voltage-dependent R-type calcium channel subunit alpha-1E isoform 3
2.04842	2.0897	0.0391006	0.913732	A disintegrin and metalloproteinase with thrombospondin motifs 3 preproprotein
1.6061	2.04871	0.0430261	0.913732	nuclear receptor subfamily 1 group I member 2 isoform 2
-3.67441	-2.01304	0.0467127	0.913732	activin receptor type-2B precursor
-2.71139	-1.99029	0.0492017	0.913732	glutaredoxin-3 isoform 1
2.38958	1.98958	0.0492812	0.913732	arf-GAP with GTPase, ANK repeat and PH domain-containing protein 2 isoform PIKE-L
2.79195	1.9801	0.0503521	0.913732	serine/threonine-protein kinase DCLK3
2.11005	1.9727	0.051203	0.913732	rho GTPase-activating protein 42
1.12963	1.92001	0.0576154	0.913732	microtubule-associated protein 9
1.65882	1.91156	0.0587042	0.913732	protein lin-7 homolog C
3.39932	1.90665	0.0593451	0.913732	oxysterol-binding protein-related protein 11
5.8833	1.89378	0.061052	0.913732	transcription factor SPT20 homolog-like 1 precursor
-0.865823	-1.87918	0.0630396	0.913732	ras and Rab interactor 3 isoform 1
1.95347	1.87415	0.0637362	0.913732	chromodomain-helicase-DNA-binding protein 1
0.966857	1.87331	0.0638525	0.913732	chromodomain-helicase-DNA-binding protein 1
1.3884	1.86991	0.0643277	0.913732	SH3 domain-binding protein 1 isoform 1
0.976619	1.86865	0.064505	0.913732	capping protein, Arp2/3 and myosin-I linker protein 3
3.93829	1.86578	0.0649103	0.913732	parafibromin
1.82952	1.85298	0.0667396	0.913732	cyclic nucleotide-gated olfactory channel
2.29674	1.83406	0.0695241	0.913732	heparan sulfate glucosamine 3-O-sulfotransferase 4
1.41435	1.83222	0.0697999	0.913732	retinoblastoma-associated protein
-1.23646	-1.8276	0.0704973	0.913732	roquin-1 isoform b
-6.86985	-1.82626	0.0707005	0.913732	zinc finger protein 469
2.6078	1.81959	0.0717183	0.913732	proline-rich protein 15
-1.06443	-1.81708	0.0721046	0.913732	AF4/FMR2 family member 3 isoform 2
-1.62392	-1.80944	0.0732917	0.913732	similar to SET translocation
1.53354	1.79695	0.0752655	0.913732	calcium-dependent secretion activator 1 isoform 1
-2.53354	-1.78824	0.0766689	0.913732	intermediate filament family orphan 1 isoform 4
-4.13755	-1.78541	0.0771302	0.913732	functional smad suppressing element 18
1.02087	1.77953	0.0780948	0.913732	protein Shroom2 isoform 1
3.13188	1.7757	0.0787275	0.913732	A-kinase anchoring protein 7 isoform gamma
1.59906	1.77126	0.079467	0.913732	uncharacterized protein C17orf80 isoform a
0.876166	1.76225	0.0809862	0.913732	fibrous sheath-interacting protein 2
0.865796	1.76112	0.0811779	0.913732	synaptotagmin-10
2.53044	1.75642	0.0819805	0.913732	pro-neuregulin-1, membrane-bound isoform isoform HRG-beta1c
-4.27905	-1.75425	0.0823528	0.913732	zinc finger C2HC domain-containing protein 1A
-2.73633	-1.75223	0.0827016	0.913732	intermediate filament family orphan 1 isoform 2
-1.57291	-1.74764	0.083498	0.913732	putative UPF0607 protein ENSP00000383144
0.515169	1.74687	0.0836325	0.913732	zinc finger protein 148 isoform a
0.791566	1.7393	0.0849606	0.913732	hypothetical protein XP
3.11406	1.73128	0.0863879	0.913732	transcriptional regulator ATRX isoform 1
0.854694	1.72261	0.0879518	0.913732	centrosomal protein of 295 kDa
1.43971	1.72204	0.088056	0.913732	hypothetical protein XP
0.914815	1.7097	0.0903247	0.913732	protein scribble homolog isoform a
1.14736	1.7044	0.0913129	0.913732	DNA polymerase beta
3.71447	1.69252	0.0935606	0.913732	protein phosphatase 1 regulatory subunit 12B isoform a
0.998761	1.6893	0.0941787	0.913732	39S ribosomal protein L19, mitochondrial
-2.83783	-1.68834	0.0943634	0.913732	endomucin isoform 2 precursor
1.50211	1.67903	0.0961687	0.913732	G2 and S phase-expressed protein 1
-1.55313	-1.66416	0.0991123	0.913732	zinc-alpha-2-glycoprotein precursor
1.76133	1.65019	0.101943	0.913732	cytochrome c oxidase subunit 5A, mitochondrial precursor
1.033	1.64891	0.102205	0.913732	MAP7 domain-containing protein 1 isoform 1
4.62879	1.64123	0.103791	0.913732	serine/threonine-protein phosphatase 1 regulatory subunit 10
-2.64942	-1.63696	0.104683	0.913732	zinc finger C2HC domain-containing protein 1A
-1.86485	-1.62396	0.107432	0.913732	protocadherin-1 isoform 2 precursor
-1.00139	-1.61951	0.108388	0.913732	methylmalonyl-CoA mutase, mitochondrial precursor
-1.22316	-1.61566	0.109218	0.913732	synemin isoform A
-2.90494	-1.59829	0.113033	0.913732	probable ATP-dependent RNA helicase DDX31 isoform 1
3.4752	1.59422	0.113942	0.913732	brorin precursor
2.91018	1.59417	0.113955	0.913732	182 kDa tankyrase-1-binding protein
2.68871	1.59394	0.114005	0.913732	iroquois-class homeodomain protein IRX-3
2.21304	1.59136	0.114586	0.913732	nuclear factor of activated T-cells, cytoplasmic 4 isoform 1
1.68835	1.57315	0.118742	0.913732	cullin-associated NEDD8-dissociated protein 1 isoform 1
-4.48644	-1.56456	0.120744	0.913732	cardiomyopathy-associated protein 5
-2.61694	-1.5557	0.122838	0.913732	AF4/FMR2 family member 3 isoform 2
0.833233	1.55559	0.122865	0.913732	sororin
-1.14899	-1.54739	0.124828	0.913732	leiomodin-1
-1.58295	-1.54724	0.124865	0.913732	FERM domain-containing protein 4A isoform a
-0.60557	-1.54622	0.12511	0.913732	synaptonemal complex protein 2
-0.898228	-1.54225	0.126071	0.913732	F-box/LRR-repeat protein 19 isoform 1
1.1053	1.54219	0.126087	0.913732	titin isoform N2-A
1.81575	1.53376	0.128146	0.913732	kinesin-like protein KIF18B isoform 3
-1.07063	-1.53094	0.128842	0.913732	MYCBP-associated protein
2.57615	1.52777	0.129628	0.913732	spectrin beta chain, non-erythrocytic 5
-1.10241	-1.51772	0.132141	0.913732	UPF0606 protein KIAA1549L
-0.872278	-1.51038	0.133999	0.913732	radial spoke head 10 homolog B
1.107	1.50225	0.136083	0.913732	PR domain zinc finger protein 2 isoform a
1.0709	1.49933	0.136839	0.913732	M-phase phosphoprotein 8
1.40147	1.49425	0.138159	0.913732	capping protein, Arp2/3 and myosin-I linker protein 3
1.19354	1.4886	0.13964	0.913732	ankyrin repeat domain-containing protein SOWAHB
-0.666456	-1.48387	0.140888	0.913732	IQ domain-containing protein E isoform 2
2.33336	1.48357	0.140969	0.913732	uncharacterized protein C2orf15
-1.49557	-1.48154	0.141507	0.913732	semaphorin-3F isoform 1 precursor
0.814552	1.48065	0.141744	0.913732	tudor domain-containing protein 6 isoform 1
-1.23595	-1.47172	0.144137	0.913732	PR domain zinc finger protein 15 isoform 1
-1.70253	-1.47117	0.144284	0.913732	proline-rich protein 3 isoform b
-1.23661	-1.46774	0.145213	0.913732	serine/threonine-protein kinase WNK3 isoform 1
-0.858734	-1.46597	0.145694	0.913732	coiled-coil domain-containing protein 168
-0.613797	-1.46575	0.145754	0.913732	melanoma-associated antigen E1
-1.14228	-1.46281	0.146556	0.913732	zinc finger protein 469
-2.63544	-1.45813	0.14784	0.913732	dual specificity protein phosphatase CDC14B isoform 2
-1.04291	-1.45444	0.148856	0.913732	uncharacterized protein C18orf25 isoform a
-1.27848	-1.45172	0.14961	0.913732	GATA zinc finger domain-containing protein 1
-1.12215	-1.45125	0.14974	0.913732	microtubule-associated protein 1A
0.993486	1.44925	0.150297	0.913732	keratin associated protein 4-9
-1.59266	-1.44873	0.150442	0.913732	hairy and enhancer of split-related protein HELT
1.38706	1.44743	0.150804	0.913732	transforming acidic coiled-coil-containing protein 3
-1.38861	-1.43041	0.155616	0.913732	forkhead box protein C1
1.32248	1.42938	0.155913	0.913732	regulator of G-protein signaling 12 isoform 1
1.43168	1.42937	0.155915	0.913732	zinc finger protein 236 isoform 2
-0.856582	-1.42879	0.156083	0.913732	similar to protein phosphatase 1, regulatory (inhibitor) subunit 3F
2.52429	1.42287	0.157787	0.913732	zinc finger and SCAN domain-containing protein 20
-0.536329	-1.42112	0.158294	0.913732	similar to hCG2042756
0.712447	1.42008	0.158595	0.913732	similar to hCG1790759
1.08722	1.41807	0.159179	0.913732	nibrin isoform 1
-0.811899	-1.4158	0.159842	0.913732	inhibitor of growth protein 4 isoform 9
1.08512	1.41475	0.160149	0.913732	ras/Rap GTPase-activating protein SynGAP isoform 1
-0.669367	-1.41381	0.160425	0.913732	E3 ubiquitin-protein ligase RNF19A
-3.81534	-1.41365	0.160472	0.913732	electrogenic sodium bicarbonate cotransporter 1 isoform 3
2.35353	1.40981	0.161601	0.913732	protein furry homolog
1.92695	1.40016	0.164462	0.913732	chromobox protein homolog 5
1.75455	1.3941	0.16628	0.913732	hypothetical protein XP
1.3934	1.39346	0.166471	0.913732	Y-box-binding protein 2
-0.59038	-1.39304	0.1666	0.913732	protein flightless-1 homolog isoform 1
1.9507	1.39244	0.166779	0.913732	hypothetical protein
1.10774	1.38948	0.167674	0.913732	hypothetical protein XP
-0.937342	-1.38828	0.168039	0.913732	UDP-GlcNAc:betaGal beta-1,3-N-acetylglucosaminyltransferase 8 precursor
1.0878	1.38726	0.16835	0.913732	high mobility group protein HMG-I/HMG-Y-like
-0.797975	-1.3846	0.16916	0.913732	TBC1 domain family member 3F
-1.05265	-1.37668	0.171587	0.913732	dnaJ homolog subfamily C member 9
0.910111	1.37463	0.172221	0.913732	protein O-GlcNAcase isoform a
-0.846582	-1.37096	0.173358	0.913732	MICAL-like protein 1
-5.03299	-1.36609	0.174877	0.913732	junctional protein associated with coronary artery disease isoform 1
0.497453	1.36546	0.175074	0.913732	protein artemis isoform a
0.781445	1.36537	0.175103	0.913732	tctex1 domain-containing protein 4
-1.55392	-1.36494	0.175238	0.913732	cardiomyopathy-associated protein 5
-3.94147	-1.36063	0.176592	0.913732	electrogenic sodium bicarbonate cotransporter 1 isoform 3
-1.20203	-1.36043	0.176656	0.913732	arf-GAP with GTPase, ANK repeat and PH domain-containing protein 3 isoform a
-1.00215	-1.35902	0.177099	0.913732	A-kinase anchor protein 2 isoform 1
1.2014	1.35833	0.17732	0.913732	APC membrane recruitment protein 1
1.14804	1.3557	0.178151	0.913732	sodium channel protein type 1 subunit alpha isoform 1
-1.83532	-1.3536	0.17882	0.913732	serine/threonine-protein kinase WNK2 isoform 2
-2.06696	-1.34982	0.180026	0.913732	PDZ domain-containing protein GIPC1 isoform 1
-1.87063	-1.34854	0.180434	0.913732	transcription factor GATA-6
1.35519	1.34815	0.18056	0.913732	neuronal tyrosine-phosphorylated phosphoinositide-3-kinase adapter 2
-2.43274	-1.34749	0.180771	0.913732	reticulocalbin-1 precursor
1.01908	1.34697	0.180938	0.913732	partitioning defective 3 homolog isoform 1
-0.578608	-1.34307	0.182195	0.913732	uncharacterized protein KIAA0754
-0.884557	-1.34252	0.18237	0.913732	hypothetical protein LOC100129890
-1.66911	-1.34188	0.182577	0.913732	putative UPF0607 protein ENSP00000383144
-5.43221	-1.34136	0.182746	0.913732	phospholipid phosphatase-related protein type 3 isoform 1
5.58742	1.33947	0.183359	0.913732	probable G-protein coupled receptor 158 precursor
2.73078	1.33731	0.184059	0.913732	coiled-coil domain-containing protein 66 isoform 1
-1.08861	-1.33656	0.184303	0.913732	1-phosphatidylinositol 4,5-bisphosphate phosphodiesterase eta-1 isoform a
-0.641013	-1.33624	0.184408	0.913732	nuclear receptor corepressor 1 isoform 1
1.11589	1.33603	0.184475	0.913732	similar to hCG2040565
-0.881899	-1.33302	0.185459	0.913732	putative uncharacterized protein C20orf78 isoform 1
1.51504	1.32688	0.187475	0.913732	lysine-specific demethylase PHF2
-2.79744	-1.32657	0.187578	0.913732	dual specificity protein phosphatase CDC14B isoform 2
-0.739241	-1.32389	0.188462	0.913732	pleckstrin homology domain-containing family A member 8 isoform 3
-0.691013	-1.31997	0.189763	0.913732	centrosomal protein of 162 kDa isoform a
1.71216	1.3185	0.190254	0.913732	titin isoform N2-A
-1.04354	-1.31678	0.190827	0.913732	patatin-like phospholipase domain-containing protein 7 isoform a
-0.886709	-1.31649	0.190922	0.913732	uncharacterized protein NKAPD1 isoform a
-2.35287	-1.3161	0.191055	0.913732	hypothetical protein LOC100131091
-1.02911	-1.31421	0.191687	0.913732	similar to Rho guanine nucleotide exchange factor 4
-0.417722	-1.31399	0.191759	0.913732	E3 ubiquitin-protein ligase RAD18
1.1556	1.31365	0.191876	0.913732	zinc finger protein 66
1.19676	1.31317	0.192034	0.913732	hypothetical protein LOC100131303
0.980928	1.31252	0.192255	0.913732	transcriptional regulator ATRX isoform 1
-1.01975	-1.31182	0.19249	0.913732	ensconsin isoform 3
-0.719873	-1.31083	0.192824	0.913732	junctional sarcoplasmic reticulum protein 1
-0.848861	-1.30962	0.193228	0.913732	snRNA-activating protein complex subunit 2
-1.15203	-1.3087	0.193541	0.913732	hypothetical protein
-1.19453	-1.3068	0.194181	0.913732	RUN and FYVE domain-containing protein 1 isoform a
-0.940127	-1.30375	0.195216	0.913732	collagen alpha-1(XV) chain precursor
-1.34722	-1.30314	0.195425	0.913732	putative uncharacterized protein C20orf78 isoform 1
-0.757722	-1.30027	0.196404	0.913732	conserved oligomeric Golgi complex subunit 3
-0.662785	-1.29576	0.197948	0.913732	cytosolic carboxypeptidase 1 isoform b
-1.46139	-1.2951	0.198174	0.913732	ATP-binding cassette sub-family F member 1 isoform a
-0.936076	-1.2948	0.198277	0.913732	hypothetical protein XP
-0.806456	-1.29333	0.198781	0.913732	microtubule-actin cross-linking factor 1 isoform b
-0.434051	-1.29319	0.198829	0.913732	matrix-remodeling-associated protein 5 precursor
-3.01901	-1.28911	0.200241	0.913732	histone acetyltransferase KAT2B
-0.498228	-1.2875	0.200797	0.913732	G-protein coupled receptor-associated sorting protein 2
-0.566709	-1.2874	0.200833	0.913732	hypothetical protein
-1.20164	-1.287	0.200972	0.913732	AT-rich interactive domain-containing protein 4B isoform 1
-0.493924	-1.28573	0.201412	0.913732	general transcription factor IIF subunit 2
-0.808101	-1.28526	0.201575	0.913732	deoxyribonuclease-2-alpha precursor
-0.446329	-1.28455	0.201824	0.913732	MAP6 domain-containing protein 1
0.799726	1.28407	0.201992	0.913732	G-protein coupled receptor-associated sorting protein 2
-0.842785	-1.2839	0.202051	0.913732	CREB-regulated transcription coactivator 3 isoform a
-3.47768	-1.28385	0.202067	0.913732	hypothetical protein XP
-0.391013	-1.28288	0.202405	0.913732	probable tubulin polyglutamylase TTLL2
-0.661392	-1.2827	0.202469	0.913732	titin isoform N2-A
-0.401139	-1.28266	0.202482	0.913732	otopetrin-1
1.20659	1.281	0.203063	0.913732	protein phosphatase 1 regulatory subunit 26
-2.24951	-1.27828	0.204015	0.913732	ATP-binding cassette sub-family B member 7, mitochondrial isoform 1
1.62237	1.27782	0.204176	0.913732	mitogen-activated protein kinase 15
-0.56443	-1.27676	0.204549	0.913732	DDB1- and CUL4-associated factor 15
-1.63929	-1.27676	0.204551	0.913732	zinc finger protein 805 isoform 1
1.17368	1.27622	0.204739	0.913732	specifically androgen-regulated gene protein isoform 1
-0.666329	-1.26997	0.20695	0.913732	GRB2-associated-binding protein 1 isoform b
-0.916709	-1.26828	0.20755	0.913732	nucleolar protein 14 isoform 1
-0.400633	-1.26808	0.207621	0.913732	DNA-binding protein RFX7
-0.404177	-1.26775	0.207738	0.913732	partitioning defective 3 homolog B isoform Par3Lb
-0.493291	-1.2675	0.207826	0.913732	FLYWCH-type zinc finger-containing protein 1 isoform a
-0.616203	-1.26698	0.20801	0.913732	glutamate receptor ionotropic, NMDA 2D precursor
-0.59	-1.26643	0.208206	0.913732	arginine/serine-rich protein 1
-0.983671	-1.26637	0.208229	0.913732	zinc finger protein 460 isoform 1
-0.684051	-1.26572	0.208459	0.913732	hypothetical protein XP
2.79107	1.26562	0.208496	0.913732	hypothetical protein XP
-0.550759	-1.26349	0.209258	0.913732	spermatogenesis-associated protein 31E1
-1.60146	-1.26207	0.209767	0.913732	ankyrin repeat domain-containing protein 11
-0.801646	-1.26154	0.209957	0.913732	CCR4-NOT transcription complex subunit 1 isoform a
-0.792152	-1.26102	0.210141	0.913732	glutamine and serine-rich protein 1
-0.748597	-1.26075	0.210238	0.913732	coiled-coil domain-containing protein 15
-0.656835	-1.26044	0.21035	0.913732	multiple PDZ domain protein isoform 1
-1.02499	-1.26006	0.210489	0.913732	titin isoform N2-A
-0.983924	-1.2585	0.211047	0.913732	hypothetical protein XP
1.50435	1.25735	0.211462	0.913732	alpha-1B adrenergic receptor
-0.469114	-1.25668	0.211705	0.913732	ubinuclein-2
-0.656582	-1.25497	0.212323	0.913732	neutrophil cytosol factor 4 isoform 2
3.13767	1.25385	0.212726	0.913732	probable G-protein coupled receptor 158 precursor
-0.749241	-1.2537	0.21278	0.913732	Down syndrome cell adhesion molecule isoform CHD2-42 precursor
-0.536709	-1.25315	0.21298	0.913732	zinc finger protein 324B
0.439198	1.24757	0.215009	0.913732	protein kinase C epsilon type
-0.832785	-1.24715	0.215163	0.913732	extracellular matrix protein 2 isoform 1 precursor
-0.714177	-1.24606	0.215562	0.913732	DNA polymerase zeta catalytic subunit isoform a
-0.644304	-1.24561	0.215726	0.913732	coiled-coil domain-containing protein 171 isoform 1
-0.826203	-1.24545	0.215785	0.913732	chromodomain-helicase-DNA-binding protein 9 isoform 2
-0.681772	-1.24516	0.21589	0.913732	similar to mucin
1.80303	1.24466	0.216075	0.913732	titin isoform N2-A
1.57031	1.24441	0.216167	0.913732	forkhead box protein M1 isoform 1
-1.56038	-1.24233	0.216926	0.913732	zinc finger protein 385A isoform a
0.88346	1.2419	0.217087	0.913732	armadillo repeat-containing protein 2 isoform a
-1.49165	-1.24061	0.21756	0.913732	phosphatase and actin regulator 3 isoform 1
-0.708608	-1.23835	0.218395	0.913732	teashirt homolog 3
1.69274	1.23673	0.218991	0.913732	kinesin light chain 3
-1.02475	-1.23613	0.219215	0.913732	ER degradation-enhancing alpha-mannosidase-like protein 1
-0.834684	-1.23448	0.219827	0.913732	hypothetical protein XP
-0.5	-1.23346	0.220204	0.913732	SH3 and multiple ankyrin repeat domains protein 3
-0.994304	-1.23267	0.220498	0.913732	vasculin-like protein 1
-0.541899	-1.23229	0.220639	0.913732	OTU domain-containing protein 6B isoform 1
-1.55732	-1.23131	0.221005	0.913732	ankyrin repeat domain-containing protein 11
-0.562911	-1.23123	0.221032	0.913732	inactive serine/threonine-protein kinase TEX14 isoform a
-0.877737	-1.22877	0.221952	0.913732	ankyrin repeat domain-containing protein SOWAHB
-2.3838	-1.2285	0.222051	0.913732	uncharacterized protein C17orf53 isoform 1
-1.66228	-1.22781	0.22231	0.913732	cAMP-specific 3',5'-cyclic phosphodiesterase 4C isoform 1
-0.443038	-1.22673	0.222712	0.913732	retinitis pigmentosa 1-like 1 protein
-1.58527	-1.22657	0.222775	0.913732	connector enhancer of kinase suppressor of ras 2 isoform 1
-0.936456	-1.22648	0.222808	0.913732	potassium channel subfamily K member 5
-1.60636	-1.22532	0.223242	0.913732	protein FAM193A isoform 1
-1.27127	-1.2241	0.223699	0.913732	protein ELYS isoform 1
-4.20918	-1.22344	0.223947	0.913732	phospholipid phosphatase-related protein type 3 isoform 1
-0.701013	-1.22324	0.224023	0.913732	titin isoform N2-A
1.98437	1.22288	0.224159	0.913732	hypothetical protein XP
-3.11909	-1.22286	0.224166	0.913732	protein tilB homolog isoform a
-0.897975	-1.2217	0.224601	0.913732	teashirt homolog 2 isoform 1
0.522674	1.22104	0.224849	0.913732	glutamate receptor-interacting protein 2
-0.899241	-1.22072	0.22497	0.913732	hypothetical protein XP
-1.27807	-1.21891	0.225654	0.913732	similar to hCG1646049
2.15056	1.21888	0.225667	0.913732	zinc finger protein 853 isoform 1
-0.697722	-1.21885	0.225678	0.913732	mediator of RNA polymerase II transcription subunit 12
-0.601139	-1.218	0.226	0.913732	hornerin
0.943782	1.21775	0.226092	0.913732	sodium channel protein type 11 subunit alpha
-2.48303	-1.21649	0.226571	0.913732	zinc finger homeobox protein 3 isoform A
-0.809367	-1.21584	0.226819	0.913732	hypothetical protein XP
-1.02	-1.21559	0.226911	0.913732	regulating synaptic membrane exocytosis protein 2 isoform a
-1.97722	-1.21017	0.228975	0.913732	protein phosphatase 1 regulatory subunit 12B isoform a
-1.82665	-1.20994	0.229064	0.913732	serine/threonine-protein kinase WNK3 isoform 1
-1.44063	-1.20972	0.229147	0.913732	period circadian protein homolog 2
-0.92443	-1.20919	0.229349	0.913732	succinyl-CoA:3-ketoacid coenzyme A transferase 2, mitochondrial precursor
0.666609	1.20778	0.229888	0.913732	interferon regulatory factor 1 isoform 1
-0.552405	-1.20729	0.230077	0.913732	cyclic AMP-responsive element-binding protein 5 isoform alpha
-0.54	-1.20709	0.230154	0.913732	protein scribble homolog isoform a
0.952326	1.2052	0.230882	0.913732	protein MRVI1 isoform a
2.05831	1.20472	0.231066	0.913732	hypothetical protein XP
-0.894536	-1.20264	0.231864	0.913732	UPF0606 protein KIAA1549L
-1.07025	-1.2013	0.232384	0.913732	serine/threonine-protein kinase RIO3 isoform 1
-0.907468	-1.2008	0.232576	0.913732	protein SCAF8 isoform d
-0.671646	-1.20059	0.232656	0.913732	zinc finger protein 827 isoform 2
0.807168	1.19981	0.232959	0.913732	treslin isoform 2
-1.51776	-1.19944	0.233099	0.913732	ras-related GTP-binding protein C isoform 1
-1.00823	-1.19803	0.233648	0.913732	poly [ADP-ribose] polymerase 10 isoform 1
-0.893291	-1.19793	0.233685	0.913732	collagen alpha-1(XV) chain precursor
-2.18801	-1.19752	0.233846	0.913732	reticulon-3 isoform b
-1.65696	-1.1962	0.234359	0.913732	hornerin
-0.892911	-1.19604	0.23442	0.913732	protein SCAF8 isoform d
0.618534	1.19565	0.23457	0.913732	retinoic acid receptor gamma isoform 1
-1.04623	-1.19367	0.235342	0.913732	homeobox protein engrailed-2
-0.930643	-1.19323	0.235513	0.913732	lisH domain and HEAT repeat-containing protein KIAA1468 isoform c
-0.855443	-1.19232	0.235869	0.913732	homeobox protein Hox-B1
-2.48924	-1.19106	0.236358	0.913732	zinc finger protein 184 isoform 1
-4.69534	-1.19022	0.236689	0.913732	SKI family transcriptional corepressor 1
-0.781519	-1.18731	0.237831	0.913732	dnaJ homolog subfamily C member 12 isoform b
3.35517	1.18588	0.238391	0.913732	rap1 GTPase-activating protein 1 isoform a
1.54736	1.18436	0.238991	0.913732	equilibrative nucleoside transporter 4 isoform 1
-1.35262	-1.18185	0.239977	0.913732	receptor-type tyrosine-protein phosphatase S isoform 1 precursor
0.449335	1.18034	0.240575	0.913732	vinculin isoform meta-VCL
-1.50703	-1.1768	0.24198	0.913732	TOG array regulator of axonemal microtubules protein 1 isoform 2
-1.43283	-1.17598	0.242308	0.913732	proline-rich protein 3 isoform a
-1.14351	-1.17465	0.242837	0.913732	serine/threonine-protein kinase LMTK1-like
-0.828613	-1.1731	0.243454	0.913732	hypothetical protein XP
-0.841013	-1.17117	0.244225	0.913732	uncharacterized protein C1orf131 isoform a
-0.75567	-1.17059	0.244459	0.913732	histone deacetylase 5 isoform 3
-0.797257	-1.17058	0.244461	0.913732	ninein-like protein isoform 1
0.888623	1.17007	0.244667	0.913732	lysine-specific demethylase PHF2
-2.09853	-1.16989	0.244739	0.913732	dual specificity protein phosphatase 7
-0.747848	-1.16813	0.245445	0.913732	SH3 and multiple ankyrin repeat domains protein 1
0.596282	1.16708	0.245866	0.913732	E3 ubiquitin-protein ligase BRE1A
-0.367089	-1.16674	0.246002	0.913732	axin-1 isoform a
-1.13873	-1.16363	0.247256	0.913732	ankyrin repeat domain-containing protein 36B isoform 1
-1.09013	-1.16238	0.247759	0.913732	putative RNA-binding protein 15B
-1.39426	-1.16228	0.247801	0.913732	hypothetical protein
-1.54025	-1.15705	0.249922	0.913732	glutamate receptor ionotropic, NMDA 2B precursor
-1.52817	-1.15493	0.250784	0.913732	trinucleotide repeat-containing gene 6A protein isoform 1
1.23883	1.15325	0.25147	0.913732	melanophilin isoform 1
1.12176	1.15124	0.252292	0.913732	collagen alpha-6(IV) chain isoform A precursor
-1.13215	-1.14905	0.253191	0.913732	CTD small phosphatase-like protein 2
-0.825601	-1.14889	0.253256	0.913732	hypothetical protein XP
0.423829	1.14835	0.253476	0.913732	coiled-coil domain-containing protein 33 isoform 2
-1.96343	-1.14831	0.253492	0.913732	junctional protein associated with coronary artery disease isoform 1
-2.52341	-1.14783	0.253692	0.913732	max-binding protein MNT
0.641487	1.14594	0.254468	0.913732	ELM2 and SANT domain-containing protein 1
-0.599873	-1.14588	0.254491	0.913732	ankyrin repeat domain-containing protein 36C isoform 1
-2.03304	-1.14424	0.255169	0.913732	capping protein, Arp2/3 and myosin-I linker protein 2 isoform 1
1.85913	1.13623	0.258489	0.913732	nebulette isoform 1
1.54433	1.13601	0.258582	0.913732	hypothetical protein XP
-1.72405	-1.13557	0.258767	0.913732	ankyrin repeat domain-containing protein 36A
-2.02519	-1.13533	0.258864	0.913732	ankyrin repeat domain-containing protein 36B isoform 1
1.38799	1.13435	0.259272	0.913732	A disintegrin and metalloproteinase with thrombospondin motifs 5 preproprotein
-1.10759	-1.13435	0.259273	0.913732	zinc finger CCHC domain-containing protein 9
-1.61637	-1.13404	0.259405	0.913732	ras and Rab interactor 3 isoform 1
-0.719114	-1.13332	0.259703	0.913732	retinitis pigmentosa 1-like 1 protein
-1.4747	-1.13287	0.25989	0.913732	functional smad suppressing element 18
-3.07388	-1.13243	0.260074	0.913732	eomesodermin homolog isoform 2
-1.89754	-1.13192	0.260291	0.913732	tetra-peptide repeat homeobox protein 1
-2.46045	-1.12745	0.262166	0.913732	hypothetical protein XP
-1.18367	-1.12725	0.262249	0.913732	probable ATP-dependent RNA helicase DDX31 isoform 1
-0.721772	-1.12632	0.262639	0.913732	huntingtin-interacting protein 1-related protein-like
-1.34633	-1.12454	0.263389	0.913732	proline-rich protein 12
-0.845443	-1.12297	0.264055	0.913732	hypothetical protein LOC643677
1.72878	1.12026	0.265203	0.913732	hypothetical protein
-1.95595	-1.1177	0.26629	0.913732	TBC1 domain family member 30 isoform 1
0.704367	1.11748	0.266381	0.913732	tyrosine-protein phosphatase non-receptor type 21
-1.36012	-1.11671	0.266711	0.913732	spectrin beta chain, non-erythrocytic 4 isoform sigma1
-1.37772	-1.11304	0.268273	0.913732	neurofilament medium polypeptide isoform 1
-0.666704	-1.10534	0.27158	0.913732	proliferation marker protein Ki-67 isoform 1
1.57405	1.10497	0.271739	0.913732	immunoglobulin-binding protein 1
-2.04797	-1.10355	0.272353	0.913732	[F-actin]-monooxygenase MICAL3 isoform 1
-0.843165	-1.10263	0.272751	0.913732	5' exonuclease Apollo isoform a
-0.61	-1.1004	0.273718	0.913732	histone-lysine N-methyltransferase SETDB2 isoform a
0.545454	1.09978	0.273985	0.913732	junctophilin-1
-0.802173	-1.09802	0.274749	0.913732	histone-lysine N-methyltransferase, H3 lysine-36 and H4 lysine-20 specific isoform b
-1.6457	-1.098	0.274757	0.913732	ribosomal RNA processing protein 36 homolog isoform 1
-2.12079	-1.09661	0.275362	0.913732	outer dense fiber protein 3-like protein 2
1.03438	1.09642	0.275445	0.913732	hypothetical protein XP
-1.30648	-1.09636	0.275473	0.913732	hypothetical protein
-1.50353	-1.09458	0.276247	0.913732	zinc finger protein 574 isoform 1
-0.880733	-1.09292	0.276971	0.913732	hypothetical protein XP
0.54365	1.09251	0.27715	0.913732	hypothetical protein XP
0.998275	1.09192	0.277407	0.913732	TBC1 domain family member 30 isoform 1
-0.591392	-1.09116	0.277739	0.913732	phosphatidylinositol 4,5-bisphosphate 5-phosphatase A isoform c
-1.9169	-1.09025	0.278141	0.913732	hypothetical protein XP
-0.718861	-1.08771	0.279254	0.913732	phosphatase and actin regulator 1 isoform a
-0.591255	-1.08491	0.280488	0.913732	zinc finger protein 106 isoform 1
0.499367	1.08464	0.280609	0.913732	selenocysteine insertion sequence-binding protein 2-like isoform 2
1.20576	1.08095	0.282238	0.913732	leucine zipper protein 1
-1.47551	-1.07525	0.284766	0.913732	double C2-like domain-containing protein beta
-0.603412	-1.07282	0.28585	0.913732	enhancer of polycomb homolog 2
-0.841076	-1.07018	0.287033	0.913732	ATP-dependent RNA helicase DDX18
-0.80865	-1.06822	0.28791	0.913732	hypothetical protein XP
-1.3062	-1.06792	0.288047	0.913732	capping protein, Arp2/3 and myosin-I linker protein 2 isoform 1
-1.09507	-1.06519	0.289274	0.913732	nebulin isoform 1
-1.42009	-1.06379	0.289905	0.913732	lysine-specific demethylase 3A
-0.852658	-1.06365	0.289967	0.913732	B-cell lymphoma/leukemia 11B isoform 1
-1.0186	-1.06339	0.290086	0.913732	helicase ARIP4 isoform a
0.897917	1.06298	0.290272	0.913732	EKC/KEOPS complex subunit GON7
-0.991893	-1.0609	0.291208	0.913732	hypothetical protein XP
-2.28069	-1.05991	0.291657	0.913732	putative uncharacterized protein CXorf30
0.448834	1.05967	0.291768	0.913732	methyltransferase-like protein 17, mitochondrial isoform 1 precursor
-0.937595	-1.0594	0.291887	0.913732	gap junction alpha-10 protein
-0.987431	-1.05876	0.292177	0.913732	IQ domain-containing protein E isoform 1
-0.820633	-1.05848	0.292306	0.913732	kinetochore protein Spc24 isoform 1
-6.22681	-1.05791	0.292566	0.913732	PR domain zinc finger protein 8
1.54835	1.04927	0.296504	0.913732	hypothetical protein XP
-1.06382	-1.04781	0.297171	0.913732	ankyrin repeat domain-containing protein 2 isoform a
-1.64646	-1.04728	0.297413	0.913732	collagen alpha-1(VII) chain precursor
-1.648	-1.04706	0.297517	0.913732	serine/threonine-protein kinase RIO2 isoform 1
-0.982922	-1.04468	0.298611	0.913732	structural maintenance of chromosomes flexible hinge domain-containing protein 1
-0.772468	-1.04392	0.29896	0.913732	leucine zipper protein 1
-0.771646	-1.04189	0.299894	0.913732	speedy protein E2
-1.01421	-1.0384	0.301507	0.913732	muscular LMNA-interacting protein isoform 3
0.935427	1.03642	0.302427	0.913732	uncharacterized protein C10orf12
0.894573	1.03576	0.302734	0.913732	regulator of G-protein signaling 12 isoform 1
-1.60025	-1.03211	0.304429	0.913732	rho GTPase-activating protein 6 isoform 1
-1.5364	-1.03132	0.3048	0.913732	zinc finger protein 608
-0.785696	-1.03118	0.304864	0.913732	hypothetical protein XP
-2.512	-1.02968	0.305566	0.913732	homeobox protein engrailed-2
-0.944251	-1.02773	0.30648	0.913732	LIM domain-containing protein ajuba isoform 1
2.56798	1.02751	0.306579	0.913732	nck-associated protein 5 isoform 1
-1.80303	-1.02579	0.307386	0.913732	endomucin isoform 1 precursor
-1.4348	-1.0256	0.307476	0.913732	gametocyte-specific factor 1-like isoform 1
-0.564256	-1.02349	0.308466	0.913732	WD repeat-containing protein 63 isoform 1
-0.744947	-1.02139	0.309457	0.913732	hepatocyte nuclear factor 3-alpha
-0.781814	-1.01678	0.311636	0.913732	calcium-dependent secretion activator 1 isoform 1
-0.639251	-1.01621	0.311904	0.913732	zinc finger protein 469
-1.0672	-1.01477	0.312585	0.913732	zinc finger X-chromosomal protein isoform 3
1.57738	1.01337	0.31325	0.913732	ELM2 and SANT domain-containing protein 1
-2.112	-1.01265	0.313592	0.913732	LIM domain-containing protein ajuba isoform 1
0.68308	1.01219	0.313813	0.913732	ribosome biogenesis protein BOP1
-0.585422	-1.01065	0.314547	0.913732	nuclear receptor coactivator 4 isoform 1
-2.27735	-1.00994	0.314883	0.913732	lysine-specific demethylase 2A isoform a
4.10236	1.0092	0.315239	0.913732	hypothetical protein XP
-0.661872	-1.00919	0.315243	0.913732	aprataxin isoform a
-0.69308	-1.00889	0.315387	0.913732	rabphilin-3A isoform 1
-1.15995	-1.00771	0.315947	0.913732	E3 ubiquitin-protein ligase TRIM71
0.706203	1.00724	0.316172	0.913732	similar to block of proliferation 1
-3.94826	-1.00722	0.316181	0.913732	ankyrin repeat domain-containing protein 36A
-3.41212	-1.0066	0.316477	0.913732	eomesodermin homolog isoform 2
-2.66177	-1.00619	0.316678	0.913732	suppressor of cytokine signaling 7
0.924784	1.00387	0.317789	0.913732	hepatoma-derived growth factor-related protein 2 isoform 1
0.467347	1.00379	0.317825	0.913732	hypothetical protein LOC646049
-0.834974	-0.999948	0.319673	0.913732	phosphatidylinositol 4-phosphate 3-kinase C2 domain-containing subunit beta
-1.47456	-0.994448	0.322329	0.913732	collagen alpha-1(VII) chain precursor
-0.507516	-0.993937	0.322576	0.913732	CAP-Gly domain-containing linker protein 4 isoform 1
-0.637442	-0.993034	0.323014	0.913732	DBF4-type zinc finger-containing protein 2 isoform 1
-1.72193	-0.992381	0.323331	0.913732	max-binding protein MNT
-0.535127	-0.99138	0.323817	0.913732	arf-GAP with GTPase, ANK repeat and PH domain-containing protein 2 isoform PIKE-L
-1.72195	-0.991251	0.32388	0.913732	hypothetical protein XP
0.731007	0.990099	0.324439	0.913732	ankyrin-3 isoform 1
1.48093	0.98837	0.325281	0.913732	interferon lambda receptor 1 isoform 1 precursor
-2.02093	-0.985192	0.326832	0.913732	hypothetical protein XP
-0.546904	-0.982578	0.328111	0.913732	protein SCAI isoform 1
-1.16413	-0.981098	0.328837	0.913732	mediator of RNA polymerase II transcription subunit 13
-1.63266	-0.980523	0.329119	0.913732	iporin isoform 1
-3.80117	-0.97934	0.3297	0.913732	rho GTPase-activating protein SYDE2
-2.76692	-0.977277	0.330716	0.913732	transcriptional repressor scratch 1
-1.6719	-0.97702	0.330842	0.913732	rho GTPase-activating protein SYDE2
-1.27397	-0.973864	0.3324	0.913732	glutamate receptor ionotropic, NMDA 2B precursor
0.538507	0.973616	0.332522	0.913732	uncharacterized protein C19orf57 isoform 3
-1.09797	-0.969866	0.334379	0.913732	Alstrom syndrome protein 1
-1.46949	-0.968842	0.334887	0.913732	WASH complex subunit 2C isoform 1
-1.10807	-0.967252	0.335677	0.913732	coiled-coil domain-containing protein 34 isoform 1
1.22142	0.964428	0.337084	0.913732	zinc finger protein 90
-1.95367	-0.963426	0.337584	0.913732	synaptopodin isoform C
-1.69852	-0.963231	0.337681	0.913732	hypothetical protein XP
-1.06039	-0.960345	0.339125	0.913732	dynein heavy chain 9, axonemal isoform 2
-2.77446	-0.957665	0.340468	0.913732	WASP homolog-associated protein with actin, membranes and microtubules
-0.851398	-0.957214	0.340694	0.913732	polyhomeotic-like protein 2 isoform a
0.754784	0.95711	0.340747	0.913732	fibrosin-1-like protein
-0.827384	-0.956287	0.34116	0.913732	adiponectin receptor protein 1
-0.871176	-0.954137	0.342242	0.913732	E3 SUMO-protein ligase CBX4
1.15807	0.952921	0.342855	0.913732	IQ calmodulin-binding motif-containing protein 1 isoform a
2.29245	0.952	0.34332	0.913732	hypothetical protein XP
-0.554905	-0.951949	0.343345	0.913732	protein unc-79 homolog isoform 2
-1.04347	-0.951757	0.343442	0.913732	hypothetical protein LOC100127987
0.427242	0.951219	0.343714	0.913732	relA-associated inhibitor
-1.14251	-0.948297	0.345192	0.913732	potassium voltage-gated channel subfamily H member 4
0.77347	0.946886	0.345907	0.913732	zinc finger B-box domain-containing protein 1 isoform 2
-0.621524	-0.945674	0.346522	0.913732	neuroblast differentiation-associated protein AHNAK isoform 1
0.57778	0.943767	0.347491	0.913732	similar to FBXW10 protein
-0.923365	-0.943043	0.347859	0.913732	general receptor for phosphoinositides 1-associated scaffold protein isoform 1
-0.640944	-0.940903	0.34895	0.913732	SH3 domain-containing protein 21 isoform 1
-1.39342	-0.940758	0.349024	0.913732	PHD finger protein 20
-0.616524	-0.940688	0.34906	0.913732	elongin-A
2.04254	0.939621	0.349604	0.913732	hypothetical protein XP
-2.54447	-0.938896	0.349974	0.913732	zinc finger X-chromosomal protein isoform 1
-0.956118	-0.936124	0.351393	0.913732	gametocyte-specific factor 1-like isoform 1
-0.868017	-0.935904	0.351506	0.913732	xin actin-binding repeat-containing protein 2 isoform 1
0.629931	0.931875	0.353575	0.913732	zinc finger protein 716
-0.514873	-0.930675	0.354192	0.913732	disintegrin and metalloproteinase domain-containing protein 15 isoform 6 preproprotein
-0.780723	-0.925972	0.356619	0.913732	28S ribosomal protein S31, mitochondrial
0.441276	0.923306	0.358	0.913732	hypothetical protein
-1.61017	-0.923053	0.358131	0.913732	hypothetical protein XP
-0.490158	-0.919723	0.359861	0.913732	tectonin beta-propeller repeat-containing protein 2 isoform 1
-0.532832	-0.918408	0.360545	0.913732	putative methyltransferase NSUN6 isoform 1
-1.04993	-0.91319	0.36327	0.913732	hypothetical protein XP
-1.41152	-0.91233	0.363719	0.913732	tetra-peptide repeat homeobox protein 1
-0.652906	-0.912045	0.363869	0.913732	AN1-type zinc finger protein 4 isoform a
-1.2144	-0.911755	0.364021	0.913732	DNA-directed RNA polymerase III subunit RPC4
2.19331	0.911542	0.364133	0.913732	nexilin isoform 1
-1.51916	-0.911397	0.364209	0.913732	protein SPT2 homolog
-0.638571	-0.910123	0.364877	0.913732	FH1/FH2 domain-containing protein 3 isoform 1
0.941714	0.909272	0.365324	0.913732	transcription factor SOX-2
-0.502273	-0.906525	0.366768	0.913732	zinc finger protein 641 isoform 1
-0.606651	-0.905532	0.367291	0.913732	hypothetical protein XP
2.11607	0.899686	0.37038	0.913732	1-phosphatidylinositol 4,5-bisphosphate phosphodiesterase eta-2 isoform 1
0.338993	0.898904	0.370795	0.913732	tensin-3
0.459647	0.897718	0.371424	0.913732	B-cell lymphoma/leukemia 11A isoform 1
-1.38257	-0.895609	0.372544	0.913732	RNA-binding protein Nova-2
-0.47856	-0.895317	0.3727	0.913732	fibrous sheath CABYR-binding protein
-2.09494	-0.893908	0.37345	0.913732	iroquois-class homeodomain protein IRX-2
1.86746	0.892585	0.374154	0.913732	T-cell activation Rho GTPase-activating protein isoform b
-2.26576	-0.892432	0.374236	0.913732	citron Rho-interacting kinase isoform 2
-0.642242	-0.891327	0.374826	0.913732	zinc finger protein 148 isoform a
-0.681572	-0.891316	0.374831	0.913732	xin actin-binding repeat-containing protein 2 isoform 1
0.784146	0.890884	0.375062	0.913732	sal-like protein 2 isoform a
-2.35037	-0.887869	0.376674	0.913732	partitioning defective 3 homolog isoform 5
0.475475	0.887435	0.376906	0.913732	Fanconi anemia group M protein isoform 1
-1.33619	-0.886072	0.377637	0.913732	partitioning defective 3 homolog isoform 1
0.421197	0.884557	0.37845	0.913732	mediator of RNA polymerase II transcription subunit 14
-0.717711	-0.883891	0.378808	0.913732	mediator of RNA polymerase II transcription subunit 13
-0.473233	-0.87591	0.383111	0.913732	ELKS/Rab6-interacting/CAST family member 1 isoform epsilon
-0.918703	-0.875366	0.383406	0.913732	high affinity cAMP-specific and IBMX-insensitive 3',5'-cyclic phosphodiesterase 8B isoform 1
-1.83854	-0.874889	0.383664	0.913732	putative NPIP-like protein LOC100132247-like isoform 1
0.799699	0.872103	0.385175	0.913732	collagen alpha-6(IV) chain isoform A precursor
0.563223	0.871397	0.385558	0.913732	ras-interacting protein 1
-0.693819	-0.870952	0.3858	0.913732	inactive tyrosine-protein kinase 7 isoform a precursor
0.319763	0.87057	0.386008	0.913732	active breakpoint cluster region-related protein isoform a
0.931951	0.870484	0.386055	0.913732	ligand-dependent corepressor isoform 1
0.740944	0.870375	0.386114	0.913732	hepatocyte cell adhesion molecule precursor
0.560585	0.868258	0.387266	0.913732	tyrosyl-DNA phosphodiesterase 1 isoform a
-0.808423	-0.868222	0.387286	0.913732	zinc finger and BTB domain-containing protein 7B isoform 1
0.603887	0.867711	0.387564	0.913732	arf-GAP with GTPase, ANK repeat and PH domain-containing protein 2 isoform PIKE-L
-0.91616	-0.864157	0.389504	0.913732	ubiquitin domain-containing protein UBFD1
-2.16747	-0.862107	0.390626	0.913732	protein capicua homolog isoform CIC-S
-1.40114	-0.861174	0.391137	0.913732	RNA-binding protein Nova-2
0.719615	0.860832	0.391325	0.913732	protein piccolo isoform 1
0.870148	0.860162	0.391692	0.913732	homeobox protein cut-like 2
-0.9898	-0.859066	0.392294	0.913732	coiled-coil domain-containing protein 134 isoform 1 precursor
0.895849	0.858305	0.392712	0.913732	protein CASP isoform a
-0.529383	-0.856665	0.393614	0.913732	centrosomal protein of 78 kDa isoform a
-0.876482	-0.856555	0.393674	0.913732	spermatogenesis-associated protein 17
1.41361	0.856458	0.393727	0.913732	uncharacterized protein LOC285556 isoform X1
0.438296	0.854965	0.394549	0.913732	pre-mRNA 3' end processing protein WDR33 isoform 1
-0.642917	-0.853871	0.395153	0.913732	transcription factor LBX2 isoform 2
-0.473492	-0.85307	0.395594	0.913732	phytanoyl-CoA dioxygenase domain-containing protein 1 isoform b
-1.13177	-0.851145	0.396658	0.913732	hypothetical protein
0.593012	0.850291	0.39713	0.913732	calmodulin-regulated spectrin-associated protein 3 isoform 1
-0.918022	-0.850012	0.397285	0.913732	Alstrom syndrome protein 1
-0.599931	-0.849545	0.397543	0.913732	coiled-coil domain-containing protein 129 isoform 2
-1.99586	-0.848644	0.398042	0.913732	partitioning defective 3 homolog B isoform Par3Lb
-1.63165	-0.848567	0.398085	0.913732	testis-specific Y-encoded-like protein 2
-0.764736	-0.846281	0.399352	0.913732	protein bassoon
-0.418877	-0.844933	0.400101	0.913732	WD repeat-containing protein 92 isoform 1
-1.42085	-0.84394	0.400654	0.913732	hypothetical protein XP
-0.688993	-0.843667	0.400805	0.913732	lysine-specific demethylase 2A isoform a
1.38415	0.843346	0.400984	0.913732	POU domain, class 3, transcription factor 3
0.453597	0.843268	0.401027	0.913732	protein eva-1 homolog C isoform 1 precursor
-1.70715	-0.842418	0.401501	0.913732	cGMP-inhibited 3',5'-cyclic phosphodiesterase A isoform 1
1.73344	0.841823	0.401832	0.913732	podocin isoform 1
0.328318	0.841654	0.401926	0.913732	vinculin isoform meta-VCL
-0.795522	-0.840285	0.40269	0.913732	protein phosphatase 1 regulatory subunit 26
-1.44139	-0.838896	0.403465	0.913732	centromere protein J
-1.45952	-0.83843	0.403726	0.913732	trinucleotide repeat-containing gene 6A protein isoform 1
0.519942	0.835872	0.405157	0.913732	RNA-binding protein 27
-0.565311	-0.834141	0.406127	0.913732	coiled-coil domain-containing protein 180 isoform 1
0.301646	0.833799	0.406319	0.913732	probable E3 ubiquitin-protein ligase HECTD2 isoform a
-0.973191	-0.833746	0.406348	0.913732	potassium voltage-gated channel subfamily H member 4
-0.782278	-0.831678	0.40751	0.913732	biorientation of chromosomes in cell division protein 1-like 1
-1.901	-0.831663	0.407518	0.913732	partitioning defective 3 homolog isoform 10
-0.83241	-0.831374	0.40768	0.913732	hypothetical protein
-1.1138	-0.830918	0.407937	0.913732	xin actin-binding repeat-containing protein 2 isoform 1
-0.904494	-0.830582	0.408126	0.913732	protein FAM117B
1.95309	0.830437	0.408207	0.913732	ribosomal protein S6 kinase delta-1 isoform a
-0.902516	-0.830377	0.408241	0.913732	histone acetyltransferase KAT2A
-1.79458	-0.830301	0.408284	0.913732	metabotropic glutamate receptor 5 isoform a precursor
-0.429177	-0.829476	0.408748	0.913732	PALM2-AKAP2 protein isoform 1
-1.32736	-0.82866	0.409208	0.913732	rho-related BTB domain-containing protein 1 isoform 1
-1.57223	-0.827514	0.409853	0.913732	ankyrin-2 isoform 1
0.526672	0.826695	0.410316	0.913732	POTE ankyrin domain family member G
-1.18774	-0.826602	0.410368	0.913732	nephronectin isoform C precursor
-1.57547	-0.820902	0.413593	0.913732	UBX domain-containing protein 1 isoform 1
-1.02656	-0.820016	0.414095	0.913732	cullin-1
-0.537273	-0.818732	0.414824	0.913732	DNA mismatch repair protein Msh6 isoform 1
-0.798713	-0.816815	0.415914	0.913732	E3 ubiquitin-protein ligase Praja-1 isoform a
-0.834515	-0.815081	0.416902	0.913732	insulin receptor substrate 4
-7.89036	-0.813358	0.417884	0.913732	transcriptional repressor scratch 1
0.646904	0.813252	0.417945	0.913732	nck-associated protein 5 isoform 1
-0.429647	-0.812268	0.418506	0.913732	alpha-actinin-2 isoform 1
-0.829546	-0.809461	0.420111	0.913732	thioredoxin domain-containing protein 2 isoform 2
-0.480823	-0.808968	0.420393	0.913732	ERC protein 2
-0.366245	-0.808475	0.420675	0.913732	max dimerization protein 3 isoform b
-0.907674	-0.807781	0.421073	0.913732	arf-GAP with SH3 domain, ANK repeat and PH domain-containing protein 3 isoform a
-0.628138	-0.807388	0.421298	0.913732	RNA-binding protein 6 isoform 1
-0.878412	-0.806641	0.421727	0.913732	hypothetical protein
-1.1764	-0.804443	0.422989	0.913732	microtubule-associated protein 2 isoform 5
-0.712315	-0.804204	0.423126	0.913732	hypothetical protein LOC100291871
-0.336915	-0.804054	0.423213	0.913732	CREB-binding protein isoform a
-0.387157	-0.80403	0.423227	0.913732	voltage-dependent T-type calcium channel subunit alpha-1I isoform a
-1.55081	-0.803888	0.423308	0.913732	putative RNA-binding protein 15B
1.03714	0.803517	0.423521	0.913732	aconitate hydratase, mitochondrial precursor
1.76317	0.803063	0.423782	0.913732	centrosomal protein C10orf90 isoform 2
-1.77602	-0.801165	0.424875	0.913732	DNA repair-scaffolding protein isoform 1
-0.862184	-0.800383	0.425326	0.913732	mitogen-activated protein kinase 7 isoform 1
-0.72683	-0.798938	0.42616	0.913732	hypothetical protein LOC100129786
-0.556371	-0.797908	0.426755	0.913732	zinc finger protein 92 homolog
-1.92195	-0.797278	0.427119	0.913732	glutamine-rich protein 2
-0.601181	-0.796025	0.427843	0.913732	homeobox protein Nkx-2.8
-0.543745	-0.794026	0.429001	0.913732	acyl-coenzyme A synthetase ACSM2A, mitochondrial isoform 1
-0.955633	-0.793844	0.429106	0.913732	uncharacterized protein KIAA1522 isoform 1
0.378254	0.792831	0.429694	0.913732	ETS-related transcription factor Elf-1 isoform a
-1.1794	-0.790603	0.430987	0.913732	hypothetical protein
-1.97887	-0.789798	0.431455	0.913732	transcriptional activator MN1
-0.41798	-0.789356	0.431713	0.913732	helicase ARIP4 isoform a
1.13001	0.788686	0.432102	0.913732	APC membrane recruitment protein 2 isoform 1
-1.29151	-0.787953	0.432529	0.913732	ankyrin repeat domain-containing protein 11
-1.48974	-0.786937	0.433121	0.913732	YTH domain-containing family protein 1
-1.30266	-0.785252	0.434104	0.913732	rab11 family-interacting protein 1 isoform 3
-0.353935	-0.78331	0.435238	0.913732	dynein heavy chain 10, axonemal
1.27674	0.782392	0.435774	0.913732	zinc finger protein 92 isoform 1
1.53897	0.780984	0.436598	0.913732	POU domain, class 3, transcription factor 3
-0.647442	-0.780854	0.436675	0.913732	OTU domain-containing protein 4 isoform 3
-0.859784	-0.780676	0.436779	0.913732	xin actin-binding repeat-containing protein 2 isoform 1
-1.12629	-0.77952	0.437456	0.913732	zinc finger protein 106 isoform 1
-0.667226	-0.779291	0.43759	0.913732	heat shock factor protein 2 isoform a
-1.10526	-0.776782	0.439063	0.913732	biorientation of chromosomes in cell division protein 1-like 1
-0.950733	-0.771683	0.442064	0.913732	glutamine-rich protein 2
-3.4439	-0.769605	0.443291	0.913732	pleckstrin homology domain-containing family A member 5 isoform 1
-0.770396	-0.768033	0.44422	0.913732	spermatid-specific manchette-related protein 1 isoform 1
-0.805527	-0.763537	0.446884	0.913732	MAP7 domain-containing protein 1 isoform 1
1.62745	0.763067	0.447163	0.913732	dapper homolog 2 isoform a
0.534699	0.76264	0.447416	0.913732	hypothetical protein
0.548708	0.761075	0.448346	0.913732	neuronal tyrosine-phosphorylated phosphoinositide-3-kinase adapter 2
-0.721166	-0.760946	0.448423	0.913732	zinc finger CCCH domain-containing protein 18 isoform 2
0.675986	0.759536	0.449262	0.913732	pleckstrin homology domain-containing family N member 1 isoform a
-0.46539	-0.758906	0.449637	0.913732	T-lymphoma invasion and metastasis-inducing protein 1 isoform 1
-1.07854	-0.758852	0.449669	0.913732	SCO-spondin precursor
-0.857474	-0.758299	0.449999	0.913732	sodium/hydrogen exchanger 3 isoform 1
-0.643639	-0.757888	0.450244	0.913732	treacle protein isoform d
-0.553745	-0.757451	0.450504	0.913732	PDZ domain-containing protein 2
0.988945	0.757027	0.450757	0.913732	zinc fingers and homeoboxes protein 3
-0.803497	-0.756922	0.45082	0.913732	microtubule-associated serine/threonine-protein kinase 4 isoform c
-1.68743	-0.756738	0.450929	0.913732	periphilin-1 isoform 6
-0.792458	-0.755068	0.451927	0.913732	collagen alpha-1(XXIV) chain isoform 1 precursor
0.536498	0.754726	0.452131	0.913732	U3 small nucleolar ribonucleoprotein protein MPP10
-0.453107	-0.752452	0.45349	0.913732	iporin isoform 1
-2.36659	-0.750437	0.454698	0.913732	myc-associated zinc finger protein isoform 2
-1.71093	-0.750253	0.454808	0.913732	forkhead box protein C1
-1.22224	-0.746908	0.456816	0.913732	serine/threonine-protein kinase WNK4 isoform 1
0.360559	0.746255	0.457209	0.913732	myeloid leukemia factor 1 isoform 1
0.65491	0.744476	0.458279	0.913732	protein CMSS1 isoform 1
-0.464826	-0.743691	0.458752	0.913732	coiled-coil domain-containing protein 170
-0.849451	-0.743683	0.458757	0.913732	protein THEMIS2 isoform 3
-0.406846	-0.743177	0.459061	0.913732	rho GTPase-activating protein 35
0.358544	0.742398	0.459531	0.913732	putative transcription factor Ovo-like 1
-0.527273	-0.741946	0.459804	0.913732	microtubule-associated protein 1A
1.36952	0.740923	0.460421	0.913732	uncharacterized protein KIAA1522 isoform 1
-0.82135	-0.737541	0.462466	0.913732	nebulin isoform 1
-0.413676	-0.736845	0.462887	0.913732	ubiquitin carboxyl-terminal hydrolase 36
-0.421751	-0.736751	0.462944	0.913732	LOW QUALITY PROTEIN: forkhead box protein O6
0.662748	0.736008	0.463394	0.913732	spectrin alpha chain, erythrocytic 1
-1.05234	-0.734422	0.464355	0.913732	protein max isoform a
-0.273692	-0.733349	0.465007	0.913732	mitotic spindle assembly checkpoint protein MAD1 isoform a
-0.454657	-0.73273	0.465383	0.913732	cytospin-B isoform 1
0.641624	0.732199	0.465705	0.913732	trinucleotide repeat-containing gene 6A protein isoform 1
-0.638138	-0.729015	0.467642	0.913732	endonuclease domain-containing 1 protein precursor
-0.978761	-0.728903	0.46771	0.913732	mediator of RNA polymerase II transcription subunit 14
-1.70865	-0.728012	0.468253	0.913732	hypothetical protein XP
-0.293307	-0.727897	0.468323	0.913732	cyclin-L2 isoform A
-1.24046	-0.727313	0.46868	0.913732	chromodomain-helicase-DNA-binding protein 7 isoform 1
-0.300396	-0.726918	0.468921	0.913732	WD repeat, SAM and U-box domain-containing protein 1 isoform 1
-0.307901	-0.726518	0.469165	0.913732	protein FAM53C isoform 1
0.508191	0.726121	0.469407	0.913732	erythropoietin receptor precursor
-0.358339	-0.726005	0.469478	0.913732	5'-3' exoribonuclease 2 isoform 2
2.95412	0.725743	0.469637	0.913732	hypothetical protein XP
-2.50368	-0.725171	0.469987	0.913732	transcriptional activator MN1
-0.359742	-0.724652	0.470304	0.913732	PHD finger protein 10 isoform a
0.901002	0.724564	0.470358	0.913732	hypothetical protein XP
-0.2724	-0.724359	0.470483	0.913732	protein FAM71E2
-1.03018	-0.721577	0.472185	0.913732	glutamine-rich protein 2
-0.627664	-0.721261	0.472378	0.913732	probable E3 ubiquitin-protein ligase HERC1
-1.06274	-0.720203	0.473027	0.913732	rab11 family-interacting protein 1 isoform 3
-3.58026	-0.720037	0.473129	0.913732	collagen alpha-1(XI) chain isoform B preproprotein
-0.477199	-0.720024	0.473137	0.913732	hornerin
-0.609488	-0.719706	0.473332	0.913732	transcription elongation factor A protein-like 4 isoform 1
-1.45392	-0.717945	0.474412	0.913732	inositol-trisphosphate 3-kinase B
-3.21278	-0.71719	0.474876	0.913732	tankyrase-2
-0.422901	-0.717111	0.474924	0.913732	trinucleotide repeat-containing gene 6A protein isoform 1
-0.600543	-0.716905	0.475051	0.913732	nuclear receptor corepressor 2 isoform 1
-0.634267	-0.71621	0.475478	0.913732	NF-kappa-B inhibitor epsilon
0.902722	0.715966	0.475628	0.913732	n-acetylserotonin O-methyltransferase-like protein-like
-2.12633	-0.715752	0.47576	0.913732	astrotactin-2 isoform a precursor
2.60667	0.713306	0.477265	0.913732	PH domain leucine-rich repeat-containing protein phosphatase 1
-0.847495	-0.709319	0.479725	0.913732	28S ribosomal protein S31, mitochondrial
-1.22475	-0.709154	0.479827	0.913732	hypothetical protein LOC100127987
-0.813418	-0.707652	0.480755	0.913732	embryonic stem cell-specific 5-hydroxymethylcytosine-binding protein
0.89278	0.706887	0.481229	0.913732	nebulette isoform 1
0.432305	0.705962	0.481801	0.913732	transcriptional activator GLI3
-0.436867	-0.705723	0.481949	0.913732	electrogenic sodium bicarbonate cotransporter 1 isoform 3
-0.452574	-0.704479	0.48272	0.913732	biorientation of chromosomes in cell division protein 1-like 1
-0.667004	-0.703404	0.483386	0.913732	similar to kruppel-related zinc finger protein hcKrox isoform 3
-0.427104	-0.703225	0.483498	0.913732	protein phosphatase 1 regulatory subunit 3G
-0.305042	-0.701699	0.484445	0.913732	coiled-coil and C2 domain-containing protein 2A isoform a
-0.849604	-0.700772	0.485021	0.913732	cGMP-inhibited 3',5'-cyclic phosphodiesterase B
3.12025	0.700534	0.485169	0.913732	hypothetical protein XP
3.77209	0.700375	0.485268	0.913732	hypothetical protein XP
0.367426	0.700183	0.485387	0.913732	glutamate-rich protein 2
-0.576704	-0.697989	0.486753	0.913732	similar to zinc finger protein 208
0.545047	0.695904	0.488052	0.913732	iroquois-class homeodomain protein IRX-5 isoform 1
-0.609341	-0.691457	0.49083	0.913732	POU domain, class 2, transcription factor 3 isoform 1
-0.430986	-0.690994	0.491119	0.913732	RISC-loading complex subunit TARBP2 isoform a
-0.54923	-0.686707	0.493807	0.913732	uncharacterized protein C11orf71 isoform 2
-0.926176	-0.686238	0.4941	0.913732	voltage-dependent P/Q-type calcium channel subunit alpha-1A isoform 2
-0.39943	-0.685831	0.494356	0.913732	WD repeat-containing protein 87 isoform 2
0.489167	0.68511	0.494809	0.913732	ankyrin repeat domain-containing protein 20A1
0.64009	0.684654	0.495095	0.913732	bcl-2-binding component 3 isoform 1
-0.503423	-0.683951	0.495538	0.913732	collagen alpha-1(XXVIII) chain precursor
-0.482911	-0.683812	0.495625	0.913732	protein JBTS17
-0.347832	-0.683514	0.495813	0.913732	hornerin
1.1377	0.682326	0.49656	0.913732	zinc finger protein 853 isoform 1
-0.945749	-0.680479	0.497724	0.913732	E3 ubiquitin-protein ligase ZNRF1
-1.36084	-0.680053	0.497993	0.913732	isthmin-2 isoform 1 precursor
-0.313328	-0.680008	0.498021	0.913732	early growth response protein 4
-0.363091	-0.679936	0.498066	0.913732	speckle targeted PIP5K1A-regulated poly(A) polymerase
0.801967	0.678708	0.498841	0.913732	hypothetical protein XP
-0.483054	-0.677326	0.499713	0.913732	protein phosphatase 1 regulatory subunit 12B isoform a
-0.375469	-0.677124	0.499841	0.913732	zinc finger X-chromosomal protein isoform 1
-0.382943	-0.677053	0.499886	0.913732	zinc finger protein 397 isoform 1
-1.17613	-0.673062	0.502411	0.913732	phosphatase and actin regulator 2 isoform 1
-0.35481	-0.672441	0.502804	0.913732	uncharacterized protein KIAA1551
-0.374789	-0.671361	0.503489	0.913732	coiled-coil domain-containing protein 15
-0.510754	-0.671092	0.50366	0.913732	cysteine-rich hydrophobic domain-containing protein 1 isoform 1
0.395818	0.670619	0.50396	0.913732	cytoplasmic FMR1-interacting protein 2
-0.32606	-0.670601	0.503972	0.913732	choline-phosphate cytidylyltransferase B isoform 3
-0.730348	-0.670063	0.504313	0.913732	transcription factor E2F8
0.56135	0.669931	0.504397	0.913732	trinucleotide repeat-containing gene 6A protein isoform 1
-0.686709	-0.669491	0.504676	0.913732	janus kinase and microtubule-interacting protein 2 isoform 3
-0.424283	-0.66925	0.504829	0.913732	5'-AMP-activated protein kinase catalytic subunit alpha-1 isoform 2
0.636862	0.66923	0.504842	0.913732	mitogen-activated protein kinase kinase kinase 19 isoform 1
0.60981	0.66816	0.505522	0.913732	zinc fingers and homeoboxes protein 1
-0.45722	-0.668137	0.505536	0.913732	thioredoxin domain-containing protein 2 isoform 2
0.322046	0.667417	0.505994	0.913732	LIM domain-binding protein 1 isoform 1
-0.559082	-0.666319	0.506693	0.913732	zinc finger protein 688 isoform a
-1.40196	-0.665547	0.507184	0.913732	hypothetical protein
-0.291039	-0.665535	0.507192	0.913732	echinoderm microtubule-associated protein-like 3 isoform 3
0.270628	0.664727	0.507706	0.913732	endophilin-A3 isoform a
-1.22591	-0.663046	0.508778	0.913732	MICAL-like protein 2
-0.562595	-0.662291	0.50926	0.913732	FH1/FH2 domain-containing protein 3 isoform 1
-0.617874	-0.662177	0.509333	0.913732	circadian-associated transcriptional repressor isoform a
-0.910812	-0.661593	0.509706	0.913732	zinc finger protein 177 isoform b
0.488391	0.661558	0.509728	0.913732	forkhead box protein D2
-1.36578	-0.658937	0.511402	0.913732	hypothetical protein XP
-0.58885	-0.658102	0.511937	0.913732	rho guanine nucleotide exchange factor 10-like protein isoform 1
-0.379436	-0.657219	0.512502	0.913732	mediator of RNA polymerase II transcription subunit 12-like protein
0.714868	0.656848	0.512739	0.913732	BAH and coiled-coil domain-containing protein 1
-1.39497	-0.656758	0.512797	0.913732	acyl-CoA-binding protein isoform 4
-0.247257	-0.655812	0.513403	0.913732	26S proteasome non-ATPase regulatory subunit 12 isoform 2
0.579958	0.655463	0.513627	0.913732	uncharacterized protein KIAA0754
-3.68921	-0.651814	0.515969	0.913732	immunoglobulin-like and fibronectin type III domain-containing protein 1
-0.234599	-0.650924	0.516541	0.913732	tyrosine-protein phosphatase non-receptor type 12 isoform 1
-0.583528	-0.650868	0.516577	0.913732	hypothetical protein XP
0.737542	0.64996	0.517161	0.913732	beta/gamma crystallin domain-containing protein 1
-2.88519	-0.649477	0.517472	0.913732	immunoglobulin-like and fibronectin type III domain-containing protein 1
-0.443602	-0.645683	0.519917	0.913732	uncharacterized protein C16orf86
-0.641577	-0.645257	0.520191	0.913732	paralemmin-2 isoform a
-0.311456	-0.644283	0.52082	0.913732	potassium voltage-gated channel subfamily H member 8
0.774604	0.644007	0.520998	0.913732	72 kDa inositol polyphosphate 5-phosphatase isoform 1
-0.579604	-0.639725	0.523768	0.913732	immunoglobulin-like and fibronectin type III domain-containing protein 1
-0.301925	-0.63939	0.523985	0.913732	stAR-related lipid transfer protein 9
-0.947157	-0.639023	0.524223	0.913732	ninein-like protein isoform 1
1.17082	0.638801	0.524367	0.913732	calcium-binding protein 2 isoform 1
-0.313412	-0.637799	0.525016	0.913732	period circadian protein homolog 2
-2.35895	-0.636237	0.526029	0.913732	immunoglobulin-like and fibronectin type III domain-containing protein 1
-0.532553	-0.636123	0.526103	0.913732	zinc finger and BTB domain-containing protein 7B isoform 1
-0.359098	-0.635336	0.526615	0.913732	ADP-ribosylation factor GTPase-activating protein 1 isoform b
1.12502	0.634892	0.526903	0.913732	BAH and coiled-coil domain-containing protein 1
-1.12689	-0.634273	0.527305	0.913732	isthmin-2 isoform 3 precursor
-0.401403	-0.63386	0.527573	0.913732	probable ATP-dependent RNA helicase DDX23
-0.41442	-0.62755	0.531684	0.913732	hypothetical protein
1.02405	0.627216	0.531902	0.913732	arf-GAP with GTPase, ANK repeat and PH domain-containing protein 1 isoform 1
-0.854937	-0.625976	0.532712	0.913732	AF4/FMR2 family member 4
0.528613	0.625571	0.532976	0.913732	titin isoform N2-A
-1.83827	-0.625037	0.533325	0.913732	acrosomal protein KIAA1210
0.6073	0.62296	0.534684	0.913732	RNA polymerase II elongation factor ELL2
-0.566466	-0.621505	0.535637	0.913732	reticulon-3 isoform b
-0.432089	-0.62115	0.53587	0.913732	R3H domain-containing protein 2 isoform 2
-0.406667	-0.620174	0.536509	0.913732	hypothetical protein
-0.751297	-0.617777	0.538082	0.913732	probable JmjC domain-containing histone demethylation protein 2C isoform a
-0.24577	-0.616308	0.539048	0.913732	similar to UPF0634 protein C
-0.372584	-0.616131	0.539164	0.913732	HAUS augmin-like complex subunit 6 isoform 1
-0.407442	-0.615836	0.539358	0.913732	solute carrier family 35 member D3
-0.462806	-0.614733	0.540083	0.913732	transcription factor SOX-17
-0.22942	-0.614045	0.540536	0.913732	A-kinase anchor protein 12 isoform 1
0.557537	0.612498	0.541555	0.913732	HEAT repeat-containing protein 4
-1.02287	-0.612391	0.541625	0.913732	MORC family CW-type zinc finger protein 2 isoform 3
-0.545744	-0.612351	0.541651	0.913732	protein THEMIS2 isoform 3
-0.359815	-0.611693	0.542085	0.913732	eyes absent homolog 4 isoform a
-0.329209	-0.611371	0.542297	0.913732	ral GTPase-activating protein subunit alpha-1 isoform 2
3.02905	0.610588	0.542813	0.913732	hypothetical protein XP
-0.354905	-0.610061	0.543162	0.913732	nuclear export mediator factor NEMF isoform 1
-0.531145	-0.607874	0.544605	0.913732	HAUS augmin-like complex subunit 6 isoform 1
0.796239	0.607734	0.544698	0.913732	hypothetical protein XP
-1.91221	-0.606689	0.545388	0.913732	myc-associated zinc finger protein isoform 2
-0.424773	-0.606463	0.545538	0.913732	vesicle transport protein SEC20 isoform BNIP1-a
-1.03374	-0.606419	0.545567	0.913732	histone-lysine N-methyltransferase, H3 lysine-36 and H4 lysine-20 specific isoform b
-0.286493	-0.606296	0.545648	0.913732	anion exchange protein 3 isoform 2
-0.336361	-0.604104	0.547099	0.913732	ATP-dependent RNA helicase DDX54 isoform 1
-0.264979	-0.600874	0.549241	0.913732	collagen alpha-1(XXVII) chain preproprotein
-1.33737	-0.60062	0.549409	0.913732	periphilin-1 isoform 1
0.849494	0.59943	0.550199	0.913732	palladin isoform 1
0.611672	0.598741	0.550657	0.913732	protein FAM161B
-0.436224	-0.598615	0.55074	0.913732	BEN domain-containing protein 7 isoform 1
0.620069	0.598266	0.550972	0.913732	collagen alpha-1(V) chain isoform 1 preproprotein
-0.60125	-0.596344	0.55225	0.913732	NUT family member 2D
-1.3112	-0.594625	0.553394	0.913732	SUN domain-containing protein 1 isoform a
0.441714	0.594219	0.553665	0.913732	caspase recruitment domain-containing protein 6
-0.409499	-0.5942	0.553678	0.913732	N-acetyl-beta-glucosaminyl-glycoprotein 4-beta-N-acetylgalactosaminyltransferase 1
-0.290506	-0.59405	0.553778	0.913732	protein FAM71A
-0.574014	-0.593857	0.553906	0.913732	U4/U6 small nuclear ribonucleoprotein Prp31
-0.89663	-0.593621	0.554064	0.913732	protein strawberry notch homolog 2 isoform 1
0.301071	0.593186	0.554353	0.913732	mRNA cap guanine-N7 methyltransferase isoform 2
-0.656741	-0.592853	0.554576	0.913732	endomucin isoform 1 precursor
-0.255295	-0.592442	0.55485	0.913732	HCLS1-binding protein 3
-0.651118	-0.591442	0.555517	0.913732	chromosome-associated kinesin KIF4B
-0.347294	-0.591135	0.555721	0.913732	UHRF1-binding protein 1
-0.721155	-0.59053	0.556125	0.913732	caskin-1
-1.52386	-0.583819	0.560615	0.913732	SH3 and multiple ankyrin repeat domains protein 1
-0.441688	-0.582668	0.561387	0.913732	Na(+)/H(+) exchange regulatory cofactor NHE-RF3 isoform 1
0.951108	0.582397	0.561568	0.913732	IQ domain-containing protein E isoform 1
0.595918	0.581782	0.561981	0.913732	heterogeneous nuclear ribonucleoprotein L-like isoform 1
-1.3741	-0.581602	0.562102	0.913732	voltage-dependent R-type calcium channel subunit alpha-1E isoform 3
-0.336883	-0.58134	0.562278	0.913732	late cornified envelope protein 1D
-1.74929	-0.579541	0.563486	0.913732	dynein heavy chain 8, axonemal
-0.457653	-0.57951	0.563507	0.913732	myosin-binding protein C, slow-type isoform 1
-0.292869	-0.579	0.56385	0.913732	E3 ubiquitin-protein ligase MARCH4 precursor
-2.18649	-0.577197	0.565062	0.913732	cyclin-dependent kinase inhibitor 1C isoform a
-0.30788	-0.576675	0.565414	0.913732	lysine-specific demethylase 2B isoform a
-0.321145	-0.573397	0.567622	0.913732	ephexin-1 isoform 1
0.411978	0.573344	0.567658	0.913732	eukaryotic translation initiation factor 4 gamma 3 isoform 3
-0.453576	-0.571853	0.568664	0.913732	uncharacterized protein KIAA1109
-0.470369	-0.571388	0.568978	0.913732	ribosomal protein S6 kinase beta-2
-0.980818	-0.569244	0.570426	0.913732	cell division cycle 5-like protein
0.514262	0.5688	0.570727	0.913732	iroquois-class homeodomain protein IRX-5 isoform 1
-1.29451	-0.568536	0.570905	0.913732	CD320 antigen isoform 1 precursor
1.12968	0.567531	0.571585	0.913732	keratin, type I cytoskeletal 19
-0.239188	-0.566819	0.572067	0.913732	zinc finger protein 541
-0.39817	-0.566289	0.572426	0.913732	zinc finger C4H2 domain-containing protein isoform 1
-0.260934	-0.565551	0.572925	0.913732	tubulin polyglutamylase TTLL5
0.605195	0.565375	0.573045	0.913732	zinc finger CCHC domain-containing protein 14
1.34264	0.564219	0.573828	0.913732	regulator of telomere elongation helicase 1 isoform 2
0.435153	0.56409	0.573915	0.913732	dihydropyrimidinase-related protein 1 isoform 1
-0.462347	-0.563619	0.574235	0.913732	membrane-associated guanylate kinase, WW and PDZ domain-containing protein 2 isoform 1
-0.754161	-0.562547	0.574963	0.913732	collagen alpha-2(XI) chain isoform 1 preproprotein
0.425385	0.561767	0.575492	0.913732	titin isoform N2-A
-0.300037	-0.55961	0.576957	0.913732	cingulin
-0.367273	-0.55801	0.578045	0.913732	ribonucleoprotein PTB-binding 2
-0.274019	-0.557893	0.578125	0.913732	E3 ubiquitin-protein ligase Jade-2 isoform 3
-0.305058	-0.557493	0.578397	0.913732	protein FAM216A
0.507257	0.557318	0.578516	0.913732	SH2 domain-containing adapter protein E
-0.548966	-0.555393	0.579827	0.913732	zinc finger protein DZIP1L isoform 1
0.544815	0.554415	0.580494	0.913732	leucine zipper protein 1
-0.39836	-0.553929	0.580824	0.913732	apoptotic chromatin condensation inducer in the nucleus isoform 1
-0.994589	-0.55297	0.581479	0.913732	WASH complex subunit FAM21B
0.343914	0.551204	0.582684	0.913732	ensconsin isoform 3
0.678713	0.550189	0.583377	0.913732	F-box/WD repeat-containing protein 10
-0.472816	-0.548726	0.584377	0.913732	PWWP domain-containing protein 2B isoform 1
-0.331577	-0.548577	0.584479	0.913732	serine/threonine-protein phosphatase 2A 56 kDa regulatory subunit beta isoform
-0.55789	-0.548294	0.584673	0.913732	protein prune homolog 2 isoform 1
-0.178634	-0.546903	0.585625	0.913732	microtubule-associated serine/threonine-protein kinase 4 isoform c
0.253059	0.546866	0.58565	0.913732	similar to hCG2040565
-0.284446	-0.546375	0.585987	0.913732	zinc finger protein 92 isoform 2
-0.42279	-0.545105	0.586856	0.913732	serine-rich coiled-coil domain-containing protein 2 isoform 2
0.307611	0.544098	0.587547	0.913732	hypothetical protein XP
-0.408877	-0.543773	0.587769	0.913732	zinc finger protein 638 isoform 1
-0.454146	-0.540588	0.589956	0.913732	double C2-like domain-containing protein beta
0.58664	0.540098	0.590292	0.913732	sodium-independent sulfate anion transporter
0.208439	0.53925	0.590875	0.913732	brain-specific homeobox protein homolog
-0.537832	-0.538923	0.5911	0.913732	homeobox protein GBX-2 isoform 1
0.338302	0.538516	0.59138	0.913732	trichohyalin
-1.2043	-0.538341	0.5915	0.913732	LOW QUALITY PROTEIN: hemicentin-2
-0.983391	-0.538091	0.591672	0.913732	CD320 antigen isoform 1 precursor
-0.547152	-0.537823	0.591856	0.913732	transcription factor 12 isoform a
-0.271909	-0.536875	0.592509	0.913732	uncharacterized protein C10orf68 isoform b
0.320258	0.534654	0.594038	0.914782	importin subunit alpha-1
-0.446994	-0.533059	0.595138	0.914782	G kinase-anchoring protein 1 isoform a
-0.240179	-0.531142	0.596461	0.914782	protein enabled homolog isoform a
-0.465723	-0.531035	0.596535	0.914782	paralemmin-2 isoform b
-0.35355	-0.530665	0.59679	0.914782	proteasome subunit beta type-11 precursor
0.190306	0.525092	0.600645	0.914782	titin isoform N2-A
-0.488122	-0.524343	0.601163	0.914782	transcription factor SOX-8
-0.415559	-0.522542	0.602412	0.914782	F-box only protein 5 isoform a
0.31307	0.521903	0.602855	0.914782	erythroid differentiation-related factor 1 isoform 2
-0.585258	-0.521373	0.603223	0.914782	cullin-7 isoform 1
1.28386	0.520592	0.603765	0.914782	sperm-associated antigen 8 isoform 2
-0.479335	-0.520024	0.60416	0.914782	methylcytosine dioxygenase TET3
0.436329	0.518649	0.605115	0.914782	claudin-23
-0.631714	-0.517955	0.605597	0.914782	putative protein FAM47C
-0.3348	-0.517908	0.60563	0.914782	paired box protein Pax-8 isoform PAX8A
0.645538	0.516232	0.606796	0.914782	testis-specific protein 10-interacting protein
-0.320955	-0.515703	0.607164	0.914782	zinc finger and SCAN domain-containing protein 30 isoform 1
3.82886	0.515419	0.607362	0.914782	hypothetical protein XP
-2.06386	-0.514529	0.607981	0.914782	cyclin-dependent kinase 13 isoform 1
0.224989	0.513764	0.608514	0.914782	zinc finger RNA-binding protein 2 isoform 1
-0.917236	-0.512785	0.609197	0.914782	zinc finger CCCH domain-containing protein 13 isoform 3
-0.999989	-0.511803	0.609881	0.914782	zinc finger protein 638 isoform 1
-0.688159	-0.510853	0.610544	0.914782	transcription factor HIVEP2
-0.257653	-0.510283	0.610942	0.914782	A-kinase anchor protein 12 isoform 1
1.14611	0.509536	0.611463	0.914782	TBC1 domain family member 22B
-0.437474	-0.508349	0.612293	0.914782	insulin receptor substrate 4
-0.490744	-0.506845	0.613344	0.914782	protein atonal homolog 8
-0.201493	-0.506184	0.613806	0.914782	protein odd-skipped-related 2 isoform a
-0.532816	-0.505836	0.61405	0.914782	collagen alpha-1(XXVIII) chain precursor
-0.717268	-0.503405	0.615752	0.914782	mediator of RNA polymerase II transcription subunit 13-like
-0.213671	-0.502899	0.616106	0.914782	leucine-rich repeat and fibronectin type-III domain-containing protein 5 isoform 1 precursor
-0.486656	-0.501671	0.616966	0.914782	serine/threonine-protein kinase LMTK3
0.53145	0.500015	0.618128	0.914782	reticulon-4 isoform A
-0.409626	-0.499264	0.618655	0.914782	E3 ubiquitin-protein ligase pellino homolog 1
-0.168681	-0.498777	0.618997	0.914782	disks large-associated protein 2 isoform 1
-0.428956	-0.498537	0.619166	0.914782	probable JmjC domain-containing histone demethylation protein 2C isoform a
-0.197236	-0.49806	0.619501	0.914782	centrosomal protein of 170 kDa isoform alpha
-0.373645	-0.497939	0.619585	0.914782	hypothetical protein XP
-0.261382	-0.497035	0.620221	0.914782	C2 domain-containing protein 3 isoform 2
0.556477	0.494493	0.622008	0.914782	transcription factor SOX-5 isoform a
-0.291229	-0.494372	0.622093	0.914782	hypothetical protein XP
-0.409346	-0.493344	0.622817	0.914782	5-hydroxytryptamine receptor 1B
-0.580997	-0.492806	0.623196	0.914782	SAM and SH3 domain-containing protein 1 isoform 1
-0.84605	-0.492182	0.623635	0.914782	piwi-like protein 3 isoform 1
3.47682	0.491355	0.624218	0.914782	hypothetical protein XP
-1.44614	-0.491151	0.624362	0.914782	coiled-coil-helix-coiled-coil-helix domain-containing protein 2 precursor isoform 2
-0.348386	-0.490325	0.624944	0.914782	mediator of DNA damage checkpoint protein 1
-0.180111	-0.488242	0.626413	0.915943	BUD13 homolog isoform 1
0.371503	0.481896	0.630899	0.918896	regulation of nuclear pre-mRNA domain-containing protein 2 isoform 1
-0.488154	-0.481697	0.63104	0.918896	putative UPF0607 protein ENSP00000381418
-0.266893	-0.480565	0.631842	0.918896	G1/S-specific cyclin-E1 isoform 1
0.656176	0.480324	0.632013	0.918896	partitioning defective 3 homolog isoform 1
-0.610164	-0.479827	0.632365	0.918896	hypothetical protein XP
-0.425833	-0.477953	0.633694	0.918896	cell division control protein 6 homolog
-0.635659	-0.477428	0.634066	0.918896	protein strawberry notch homolog 2 isoform 1
0.314146	0.477275	0.634175	0.918896	sororin
-0.464214	-0.476567	0.634677	0.918896	zinc finger protein 62 homolog isoform 2
0.179457	0.475804	0.635219	0.918896	PHD finger protein 3 isoform 1
0.26269	0.474061	0.636457	0.919704	mucin-17 precursor
-0.286519	-0.471049	0.638599	0.921019	hypothetical protein XP
-0.188096	-0.470869	0.638728	0.921019	ATPase family AAA domain-containing protein 3A isoform 1
0.789024	0.469311	0.639837	0.921637	serine/threonine-protein phosphatase 1 regulatory subunit 10
0.581086	0.46778	0.640927	0.922227	ribosomal protein S6 kinase delta-1 isoform a
0.247511	0.46181	0.645189	0.924565	G2 and S phase-expressed protein 1
-0.197453	-0.458278	0.647716	0.924565	probable ubiquitin carboxyl-terminal hydrolase FAF-X isoform 3
0.833312	0.45737	0.648365	0.924565	rho GTPase-activating protein 23
0.582479	0.457348	0.648382	0.924565	keratin, type II cytoskeletal 2 epidermal
-0.620912	-0.4557	0.649562	0.924565	von Willebrand factor A domain-containing protein 8 isoform a precursor
0.985037	0.453335	0.651258	0.924565	alpha-protein kinase 3
-0.686714	-0.453268	0.651306	0.924565	testis development-related protein isoform 1
-0.314357	-0.45044	0.653337	0.924565	centrosomal protein of 295 kDa
0.27605	0.448928	0.654424	0.924565	pleckstrin homology domain-containing family H member 3 precursor
-0.138871	-0.448661	0.654616	0.924565	RING finger protein 10 isoform 1
-0.815311	-0.448451	0.654767	0.924565	filaggrin-2
0.156878	0.448399	0.654804	0.924565	protein Wnt-9b isoform 1 precursor
-0.635765	-0.446949	0.655848	0.924565	nucleoporin NUP53 isoform a
0.175037	0.444338	0.657728	0.924565	ribosome biogenesis regulatory protein homolog
0.351229	0.443018	0.658679	0.924565	cadherin-17 precursor
0.485369	0.442742	0.658878	0.924565	collagen alpha-2(XI) chain isoform 1 preproprotein
0.208333	0.441644	0.65967	0.924565	potassium voltage-gated channel subfamily H member 2 isoform a
-0.343581	-0.44092	0.660193	0.924565	protein transport protein Sec23A
-0.637505	-0.438774	0.661742	0.924565	synemin isoform A
-0.209868	-0.438364	0.662038	0.924565	hypothetical protein XP
0.419515	0.436905	0.663092	0.924565	F-BAR domain only protein 2 isoform a
0.278349	0.434764	0.664641	0.924565	ETS-related transcription factor Elf-1 isoform a
0.214562	0.43158	0.666946	0.924565	neurabin-2
3.83051	0.430374	0.667821	0.924565	hypothetical protein XP
-0.25212	-0.42955	0.668417	0.924565	membrane-associated guanylate kinase, WW and PDZ domain-containing protein 3 isoform 1
-0.337152	-0.428888	0.668898	0.924565	microtubule-associated protein 1A
-0.464726	-0.426843	0.670382	0.924565	E3 ubiquitin-protein ligase listerin isoform 1
-0.150348	-0.426478	0.670647	0.924565	ryanodine receptor 3 isoform 1
-0.388961	-0.425725	0.671194	0.924565	zinc finger protein 282 isoform 1
0.243982	0.425694	0.671217	0.924565	hypothetical protein XP
-0.573771	-0.425312	0.671494	0.924565	hypothetical protein
-0.312284	-0.423598	0.67274	0.924565	transcription factor SOX-18
-0.545617	-0.423423	0.672867	0.924565	leiomodin-1
-0.509462	-0.422496	0.673541	0.924565	homeobox protein EMX2 isoform 1
-0.438006	-0.422482	0.673551	0.924565	sprT-like domain-containing protein Spartan isoform a
-0.302516	-0.422447	0.673577	0.924565	C2 calcium-dependent domain-containing protein 4A
-0.483191	-0.421377	0.674355	0.924565	protein unc-79 homolog isoform 2
-0.482352	-0.421251	0.674447	0.924565	zinc finger protein 286A isoform 2
-0.410011	-0.421088	0.674566	0.924565	keratin, type II cytoskeletal 6B
0.332252	0.419371	0.675816	0.924565	E3 ubiquitin-protein ligase Praja-2
-0.67182	-0.418993	0.676091	0.924565	uncharacterized protein C2orf71
-0.376941	-0.418269	0.676619	0.924565	transcription factor RFX4 isoform b
0.234742	0.416695	0.677766	0.924565	cTAGE family member 5 isoform 1
0.285559	0.416345	0.678022	0.924565	WAS/WASL-interacting protein family member 3
0.705269	0.416058	0.678231	0.924565	msx2-interacting protein
-0.274156	-0.416028	0.678253	0.924565	centrosomal protein POC5 isoform 1
-0.268228	-0.415989	0.678281	0.924565	glutamate-rich protein 2
-0.174641	-0.415673	0.678511	0.924565	non-receptor tyrosine-protein kinase TNK1 isoform 2
-0.619847	-0.415602	0.678564	0.924565	arf-GAP with Rho-GAP domain, ANK repeat and PH domain-containing protein 2
0.327057	0.414726	0.679203	0.924565	arf-GAP with GTPase, ANK repeat and PH domain-containing protein 3 isoform a
0.508681	0.413951	0.679768	0.924565	double zinc ribbon and ankyrin repeat-containing protein 1 isoform 3
-0.41943	-0.413814	0.679868	0.924565	filaggrin-2
-0.149098	-0.410487	0.682299	0.924565	microtubule-associated protein 1B isoform 1
-0.246915	-0.40973	0.682853	0.924565	hypothetical protein XP
-0.18384	-0.409377	0.683111	0.924565	migration and invasion-inhibitory protein
0.547389	0.40627	0.685384	0.924565	SNW domain-containing protein 1 isoform 2
3.48734	0.405077	0.686258	0.924565	hypothetical protein XP
-0.327621	-0.405024	0.686298	0.924565	EF-hand calcium-binding domain-containing protein 3 isoform a
-0.252816	-0.404096	0.686978	0.924565	katanin p60 ATPase-containing subunit A-like 2 isoform 5
0.209525	0.404053	0.687009	0.924565	putative PGM5-like protein 1-like
2.31802	0.403181	0.687648	0.924565	hypothetical protein XP
0.773623	0.401158	0.689133	0.924565	coronin-2B isoform 1
0.233449	0.400367	0.689713	0.924565	homeobox protein DBX1
1.03292	0.398803	0.690861	0.924565	PR domain zinc finger protein 1 isoform 1
-0.437938	-0.39878	0.690879	0.924565	Fanconi anemia group J protein
-0.229024	-0.398687	0.690947	0.924565	arrestin domain-containing protein 2 isoform 1
-0.442458	-0.397427	0.691873	0.924565	nephrocystin-3
0.407015	0.396692	0.692413	0.924565	radial spoke head 1 homolog isoform 1
0.58597	0.39649	0.692562	0.924565	cadherin-18 isoform 1 preproprotein
0.282563	0.395905	0.692992	0.924565	differentially expressed in FDCP 6 homolog
-0.643302	-0.395829	0.693048	0.924565	hypothetical protein XP
-0.408175	-0.395617	0.693204	0.924565	traB domain-containing protein isoform b
0.340084	0.395142	0.693553	0.924565	coiled-coil domain-containing protein 96
0.173075	0.391861	0.695969	0.924565	UPF0606 protein KIAA1549L
-1.34534	-0.391414	0.696297	0.924565	endoplasmic reticulum protein SC65 precursor
-0.166951	-0.390686	0.696834	0.924565	transport and Golgi organization protein 1 homolog isoform 1 precursor
-0.231334	-0.39024	0.697163	0.924565	synemin isoform A
0.675053	0.390183	0.697205	0.924565	erythropoietin receptor precursor
0.194467	0.388167	0.698691	0.924565	hypothetical protein
0.384277	0.387331	0.699308	0.924565	transcription factor SOX-6 isoform 4
0.37769	0.387194	0.69941	0.924565	WD repeat-containing protein 87 isoform 2
-1.10678	-0.386188	0.700152	0.924565	stathmin-4 isoform 1
-0.261308	-0.385115	0.700944	0.924565	carboxypeptidase Z isoform 1 precursor
0.319805	0.384962	0.701057	0.924565	SHC-transforming protein 3
0.383586	0.384898	0.701104	0.924565	adipocyte enhancer-binding protein 1 precursor
0.712584	0.38379	0.701923	0.924565	partitioning defective 3 homolog isoform 8
0.500654	0.383741	0.701959	0.924565	melanoma-associated antigen H1
-0.182352	-0.381697	0.70347	0.925237	centrosomal protein of 290 kDa
-0.385111	-0.381203	0.703836	0.925237	hypothetical protein
-0.170232	-0.379227	0.705298	0.925869	zinc finger protein 679
-0.15509	-0.376016	0.707676	0.925869	RAD51-associated protein 1 isoform a
-0.65846	-0.375652	0.707946	0.925869	SNF-related serine/threonine-protein kinase isoform 1
-0.321181	-0.372953	0.709948	0.925869	lymphoid-specific helicase isoform 1
-0.230744	-0.372663	0.710163	0.925869	WD repeat-containing protein 46 isoform 1
0.367648	0.372009	0.710648	0.925869	probable ribonuclease ZC3H12D
-0.340195	-0.371778	0.71082	0.925869	parafibromin
0.130712	0.371201	0.711248	0.925869	zinc finger protein 92 isoform 1
-0.433972	-0.369495	0.712515	0.925869	putative ankyrin repeat domain-containing protein 31
0.437917	0.368582	0.713194	0.925869	palladin isoform 1
-0.286925	-0.368185	0.713489	0.925869	biorientation of chromosomes in cell division protein 1-like 1
-0.385253	-0.366141	0.715009	0.925869	filaggrin-2
-0.546239	-0.365697	0.715339	0.925869	immunoglobulin-like and fibronectin type III domain-containing protein 1
-0.146609	-0.365235	0.715683	0.925869	histone-lysine N-methyltransferase NSD3 isoform long
0.168259	0.365044	0.715825	0.925869	zinc finger protein 280B
-0.17557	-0.363232	0.717174	0.925869	receptor-type tyrosine-protein phosphatase kappa isoform a precursor
-0.24509	-0.362311	0.71786	0.925869	MAPK/MAK/MRK overlapping kinase isoform 1
-0.202199	-0.361165	0.718714	0.925869	tubulin polyglutamylase complex subunit 2 isoform 1
-0.179314	-0.360832	0.718962	0.925869	ski-like protein isoform 1
-0.17779	-0.360245	0.7194	0.925869	protein chibby homolog 1 isoform b
-0.338914	-0.359605	0.719876	0.925869	malignant fibrous histiocytoma-amplified sequence 1
0.47778	0.358431	0.720752	0.925869	zinc finger protein 646
-0.138486	-0.35819	0.720932	0.925869	epiplakin
-0.104172	-0.357509	0.72144	0.925869	roquin-1 isoform b
-0.816002	-0.35639	0.722275	0.925869	SPARC-related modular calcium-binding protein 1 isoform 1 precursor
-0.232083	-0.354522	0.72367	0.925869	histone-lysine N-methyltransferase 2C
-0.23347	-0.354254	0.723871	0.925869	endothelin-converting enzyme-like 1 isoform 1
-1.56998	-0.352999	0.724808	0.925869	zinc finger E-box-binding homeobox 2 isoform 1
0.372827	0.350389	0.726761	0.925869	proline-rich protein 19
0.205564	0.348735	0.727999	0.925869	ataxin-1 ATXN1
-0.201108	-0.348063	0.728501	0.925869	ADP-ribosylation factor GTPase-activating protein 1 isoform a
0.318407	0.345471	0.730443	0.925869	similar to FBXW10 protein
0.433397	0.344531	0.731148	0.925869	glucocorticoid receptor isoform gamma
0.41605	0.343229	0.732124	0.925869	splicing factor, suppressor of white-apricot homolog isoform 2
0.506187	0.342168	0.73292	0.925869	similar to cancer/testis antigen family 147, member B1 isoform 2
0.65971	0.341992	0.733052	0.925869	DNA-binding death effector domain-containing protein 2 isoform 1
-0.227336	-0.340893	0.733877	0.925869	nuclear receptor corepressor 2 isoform 1
-0.201477	-0.340865	0.733898	0.925869	transcription factor HIVEP2
-0.156735	-0.339884	0.734634	0.925869	Down syndrome cell adhesion molecule isoform CHD2-42 precursor
0.285912	0.339518	0.734909	0.925869	A-kinase anchor protein SPHKAP isoform 1
0.291445	0.337935	0.736098	0.925869	hypothetical protein XP
-0.294958	-0.337792	0.736206	0.925869	filaggrin-2
-0.194699	-0.337043	0.736768	0.925869	membrane-bound transcription factor site-1 protease preproprotein
0.518333	0.336247	0.737367	0.925869	beta-1,3-glucosyltransferase precursor
-0.181624	-0.335583	0.737866	0.925869	protein WWC2
-0.115132	-0.335381	0.738018	0.925869	probable ATP-dependent RNA helicase DDX5 isoform a
0.280406	0.335288	0.738088	0.925869	voltage-dependent calcium channel gamma-6 subunit isoform a
-0.251487	-0.33371	0.739275	0.925869	TBC1 domain family member 31 isoform 1
0.138465	0.33155	0.740901	0.925869	bridging integrator 2 isoform 1
-0.21269	-0.331505	0.740935	0.925869	protein PRRC2A
0.965206	0.330711	0.741533	0.925869	Alstrom syndrome protein 1
0.315348	0.330133	0.741968	0.925869	protein ELYS isoform 1
-0.709953	-0.33005	0.74203	0.925869	leucine zipper protein 1
-0.716535	-0.329864	0.742171	0.925869	G patch domain-containing protein 2 isoform 1
-0.183972	-0.329201	0.742671	0.925869	chorion-specific transcription factor GCMb
-0.635496	-0.328594	0.743128	0.925869	cip1-interacting zinc finger protein isoform 1
-0.461329	-0.328168	0.743449	0.925869	peptidyl-prolyl cis-trans isomerase-like 3 isoform PPIL3a
-0.391524	-0.326948	0.744369	0.925869	uncharacterized protein LOC285556 isoform X1
-0.580443	-0.32656	0.744661	0.925869	visual system homeobox 1 isoform a
-0.359921	-0.322728	0.747553	0.928612	hypothetical protein XP
0.282474	0.319732	0.749817	0.929865	zinc finger protein 646
-0.158376	-0.318474	0.750768	0.929865	SH3 and multiple ankyrin repeat domains protein 1
-0.340543	-0.318416	0.750812	0.929865	mRNA decay activator protein ZFP36L1 isoform 1
0.303001	0.31776	0.751309	0.929865	hypothetical protein
-0.814235	-0.314838	0.75352	0.930697	uncharacterized protein C19orf57 isoform 3
-0.539815	-0.314564	0.753728	0.930697	SUN domain-containing protein 1 isoform a
0.196751	0.313422	0.754592	0.930697	hypothetical protein XP
-0.378602	-0.312625	0.755196	0.930697	chromodomain-helicase-DNA-binding protein 6
0.274852	0.312089	0.755602	0.930697	filaggrin-2
-0.200596	-0.311425	0.756106	0.930697	aftiphilin isoform c
-0.205807	-0.310049	0.757149	0.931135	armadillo repeat-containing protein 4-like
-0.319388	-0.307919	0.758764	0.932228	hypothetical protein LOC100132713
-0.207231	-0.306683	0.759702	0.932228	TRAF family member-associated NF-kappa-B activator isoform a
-0.215042	-0.306155	0.760103	0.932228	RNA-binding motif protein, Y chromosome, family 1 member F/J isoform 1
-0.241851	-0.30404	0.761709	0.932774	cadherin-18 isoform 1 preproprotein
0.274552	0.303164	0.762375	0.932774	homeobox protein cut-like 2
-0.527985	-0.302044	0.763226	0.932774	serine/threonine-protein kinase PAK 5
-0.367458	-0.301192	0.763874	0.932774	homeobox protein GBX-1
-0.46885	-0.300371	0.764498	0.932774	hypothetical protein LOC339742
0.231086	0.300129	0.764682	0.932774	hypothetical protein XP
-0.541028	-0.29557	0.768152	0.936164	PHD and RING finger domain-containing protein 1 isoform 2
-0.130011	-0.291917	0.770935	0.938711	putative NPIP-like protein LOC100132247-like isoform 1
-0.246276	-0.289089	0.773093	0.940445	ribosomal RNA-processing protein 8
-0.239219	-0.288229	0.773749	0.940445	chromodomain-helicase-DNA-binding protein 6
-0.168354	-0.28558	0.775771	0.942058	hydrocephalus-inducing protein homolog isoform a
0.187605	0.284012	0.77697	0.942108	cilia- and flagella-associated protein 91 isoform 1
-0.266793	-0.283705	0.777205	0.942108	protein FAM184A isoform 1
-0.25885	-0.282413	0.778192	0.942462	kinesin-like protein KIF21A isoform 4
-0.419647	-0.277897	0.781647	0.944674	eukaryotic translation initiation factor 4 gamma 1 isoform 1
-0.0959652	-0.277468	0.781975	0.944674	hypothetical protein XP
0.737864	0.275546	0.783447	0.944674	hypothetical protein
0.252859	0.273854	0.784744	0.944674	PH domain leucine-rich repeat-containing protein phosphatase 1
0.376857	0.27323	0.785222	0.944674	SPIN1-docking protein
0.141904	0.272582	0.785719	0.944674	rho guanine nucleotide exchange factor 17
-0.216166	-0.271967	0.78619	0.944674	protein piccolo isoform 1
-0.12653	-0.269479	0.788098	0.944674	coiled-coil domain-containing protein 34 isoform 2
-0.154989	-0.26931	0.788229	0.944674	neutral ceramidase isoform a
-0.160496	-0.268436	0.788899	0.944674	msx2-interacting protein
0.233017	0.267863	0.789339	0.944674	protein turtle homolog B precursor
-0.2198	-0.267362	0.789724	0.944674	hypothetical protein XP
-0.158318	-0.267326	0.789751	0.944674	filaggrin-2
0.14298	0.26728	0.789787	0.944674	calcium signal-modulating cyclophilin ligand
0.0907753	0.26571	0.790992	0.944831	protein FAM186A
0.282078	0.265259	0.791339	0.944831	ubiquitin carboxyl-terminal hydrolase 48 isoform a
-0.29597	-0.262924	0.793133	0.944831	hypothetical protein XP
0.115707	0.262649	0.793344	0.944831	cilia- and flagella-associated protein 44 isoform 1
0.52769	0.261609	0.794144	0.944831	zinc finger CCCH domain-containing protein 6
-0.390374	-0.259978	0.795398	0.944831	testis- and ovary-specific PAZ domain-containing protein 1
-0.128223	-0.259572	0.795711	0.944831	SUMO-specific isopeptidase USPL1 isoform 1
-0.117373	-0.258986	0.796161	0.944831	DNA repair protein RAD50
0.120364	0.258939	0.796198	0.944831	F-BAR and double SH3 domains protein 2
-0.234636	-0.257539	0.797275	0.945281	hypothetical protein
-0.2326	-0.255464	0.798873	0.945432	rho guanine nucleotide exchange factor 33
-0.140179	-0.254116	0.799911	0.945432	RIB43A-like with coiled-coils protein 1 isoform 1
0.192938	0.253421	0.800447	0.945432	serine/threonine-protein kinase PAK 5
0.264204	0.252046	0.801506	0.945432	SAM and SH3 domain-containing protein 3
0.246461	0.250238	0.8029	0.945432	hypothetical protein
-0.16645	-0.247874	0.804724	0.945432	cohesin subunit SA-2 isoform a
0.140158	0.247864	0.804731	0.945432	kanadaptin
0.656419	0.247438	0.805061	0.945432	radial spoke head 1 homolog isoform 1
0.285047	0.247405	0.805086	0.945432	hypothetical protein
0.307162	0.247245	0.80521	0.945432	rho GTPase-activating protein 33 isoform 1
-0.179219	-0.247038	0.805369	0.945432	microtubule-associated tumor suppressor 1 isoform 1
-0.198507	-0.245747	0.806366	0.945432	pappalysin-2 isoform 1 precursor
0.184742	0.245599	0.80648	0.945432	neuron navigator 3 isoform 2
0.153349	0.242081	0.809198	0.947014	serine/threonine-protein phosphatase 1 regulatory subunit 10
-0.175844	-0.24128	0.809817	0.947014	E3 ubiquitin-protein ligase Praja-1 isoform a
-0.255385	-0.240728	0.810244	0.947014	WASH complex subunit 2C isoform 1
0.226371	0.239396	0.811273	0.947014	MRN complex-interacting protein isoform 1
0.120084	0.239271	0.81137	0.947014	hypothetical protein
-0.247948	-0.238158	0.812231	0.947014	zinc finger and BTB domain-containing protein 4
-0.118544	-0.237518	0.812725	0.947014	leucine-rich repeat flightless-interacting protein 1 isoform 3
-0.272484	-0.23587	0.814001	0.947645	leiomodin-1
0.126113	0.23501	0.814666	0.947645	heparan sulfate glucosamine 3-O-sulfotransferase 4
-0.136661	-0.232097	0.816922	0.948759	HEAT repeat-containing protein 4
-0.119478	-0.231962	0.817026	0.948759	uncharacterized protein C7orf33
-0.289557	-0.230978	0.817789	0.948831	rho guanine nucleotide exchange factor 40 isoform 1
0.131419	0.229805	0.818698	0.949072	insulinoma-associated protein 2
-0.156888	-0.22651	0.821253	0.95122	E3 ubiquitin-protein ligase listerin isoform 1
0.648739	0.225238	0.822239	0.951379	Alstrom syndrome protein 1
-0.361635	-0.224522	0.822795	0.951379	synergin gamma isoform 1
-0.160454	-0.221943	0.824797	0.951526	zinc finger protein 589
-0.169177	-0.220454	0.825953	0.951526	cell division control protein 6 homolog
0.125454	0.219695	0.826542	0.951526	synaptojanin-2 isoform 1
-0.183555	-0.21652	0.82901	0.951526	proline-rich transmembrane protein 2 isoform 1
-0.114325	-0.216289	0.829189	0.951526	hypothetical protein
-0.228434	-0.215224	0.830017	0.951526	talin-2
0.245222	0.215209	0.830029	0.951526	junctophilin-4
0.311498	0.214612	0.830493	0.951526	stAR-related lipid transfer protein 13 isoform 1
0.0977004	0.213804	0.831122	0.951526	LOW QUALITY PROTEIN: arf-GAP with GTPase, ANK repeat and PH domain-containing protein 5
0.135897	0.213146	0.831633	0.951526	zinc finger protein 716
-0.211414	-0.211708	0.832752	0.951526	rho GTPase-activating protein 33 isoform 1
-0.15307	-0.210623	0.833596	0.951526	protein turtle homolog B precursor
-0.107927	-0.210542	0.833659	0.951526	uncharacterized protein C10orf68 isoform b
0.22529	0.210384	0.833782	0.951526	protein naked cuticle homolog 1
-0.124858	-0.209442	0.834516	0.951526	ral GTPase-activating protein subunit alpha-1 isoform 2
0.145833	0.208635	0.835144	0.951526	cadherin-12 isoform 1 preproprotein
-0.260775	-0.2084	0.835327	0.951526	partitioning defective 3 homolog B isoform Par3Lb
0.117901	0.207916	0.835704	0.951526	structure-specific endonuclease subunit SLX4
0.19558	0.207183	0.836275	0.951526	histone acetyltransferase p300
-0.135506	-0.204904	0.83805	0.952499	nuclear protein 1 isoform b
0.238792	0.204204	0.838596	0.952499	hypothetical protein XP
-0.147859	-0.202744	0.839734	0.952499	collagen alpha-1(XXVIII) chain precursor
-0.108207	-0.201125	0.840996	0.952499	potassium voltage-gated channel subfamily C member 3
0.162263	0.201114	0.841005	0.952499	rho guanine nucleotide exchange factor 4 isoform a
-0.130844	-0.199737	0.842079	0.952499	Nance-Horan syndrome protein isoform 1
-0.0938977	-0.199526	0.842244	0.952499	zinc finger protein 43 isoform 2
-0.0964188	-0.198867	0.842758	0.952499	polyhomeotic-like protein 1
-0.211034	-0.197858	0.843545	0.952594	keratin, type II cytoskeletal 6C
-0.211693	-0.195736	0.845201	0.953271	kinesin-like protein KIF1B isoform alpha
0.187336	0.194452	0.846204	0.953271	C2 calcium-dependent domain-containing protein 4A
-0.145754	-0.194385	0.846257	0.953271	nebulin isoform 1
-0.404325	-0.190651	0.849173	0.954985	ankyrin repeat domain-containing protein 36B isoform 1
0.070443	0.189968	0.849707	0.954985	zinc finger protein 124 isoform 1
0.18077	0.189188	0.850317	0.954985	src kinase-associated phosphoprotein 1 isoform 1
-0.0920517	-0.188361	0.850963	0.954985	hypothetical protein
-0.281572	-0.187924	0.851305	0.954985	ankyrin-2 isoform 1
0.195243	0.184716	0.853814	0.956951	LOW QUALITY PROTEIN: hemicentin-2
0.146113	0.181474	0.856351	0.956951	nuclear distribution protein nudE-like 1 isoform B
-0.171503	-0.1807	0.856958	0.956951	uncharacterized protein LOC285556 isoform X1
-0.154636	-0.17925	0.858092	0.956951	hypothetical protein
1.46878	0.179046	0.858253	0.956951	hypothetical protein XP
-0.139836	-0.178588	0.858611	0.956951	zinc finger protein 41 homolog
-0.128729	-0.178474	0.858701	0.956951	sterile alpha motif domain-containing protein 14 isoform 1
-0.151414	-0.178459	0.858712	0.956951	coiled-coil domain-containing protein 174
-0.14183	-0.175409	0.861102	0.958649	uncharacterized protein LOC100128905
0.120828	0.173901	0.862284	0.958649	cactin
0.160432	0.173804	0.86236	0.958649	melanoma-associated antigen E1
-0.0799631	-0.171913	0.863842	0.95951	anion exchange protein 3 isoform 2
-0.0924736	-0.17022	0.86517	0.959694	junctophilin-1
0.268803	0.168127	0.866812	0.959694	gamma-aminobutyric acid receptor subunit theta precursor
0.161023	0.168064	0.866862	0.959694	hypothetical protein XP
0.339805	0.168011	0.866903	0.959694	filaggrin-2
-0.309056	-0.167184	0.867552	0.959694	keratin, type II cytoskeletal 6C
0.299293	0.161557	0.87197	0.963794	spectrin beta chain, non-erythrocytic 4 isoform sigma1
-0.127537	-0.159973	0.873215	0.964005	transcriptional repressor p66-alpha isoform 2
0.177727	0.159502	0.873585	0.964005	protein NYNRIN
0.0999051	0.158064	0.874715	0.964466	zinc finger protein 550
0.183006	0.156509	0.875938	0.965028	aconitate hydratase, mitochondrial precursor
0.538186	0.151278	0.880052	0.966797	supervillin isoform 2
-0.150865	-0.151165	0.880141	0.966797	microtubule-associated serine/threonine-protein kinase 4 isoform c
0.137685	0.151073	0.880213	0.966797	coiled-coil domain-containing protein 9
0.114378	0.150836	0.880399	0.966797	transcription factor SOX-17
0.0612553	0.148324	0.882377	0.967324	RNA-binding protein 27
0.0739188	0.147275	0.883202	0.967324	F-box only protein 11 isoform 4
0.0620992	0.146537	0.883783	0.967324	myeloid leukemia factor 1 isoform 1
-0.165427	-0.145205	0.884832	0.967324	uncharacterized protein C19orf44 isoform 1
-0.0947416	-0.145143	0.884881	0.967324	probable palmitoyltransferase ZDHHC8 isoform 1
0.180411	0.144582	0.885322	0.967324	uncharacterized protein C12orf40 isoform 1
0.0538977	0.143875	0.88588	0.967324	anion exchange protein 2 isoform 1
0.0958703	0.140363	0.888647	0.969563	intersectin-1 isoform ITSN-l
-0.125306	-0.136303	0.891847	0.971215	AT-rich interactive domain-containing protein 5B isoform 1
0.140728	0.135762	0.892274	0.971215	proliferation marker protein Ki-67 isoform 1
0.0938186	0.135352	0.892597	0.971215	myosin-4
0.143043	0.134803	0.89303	0.971215	cell division control protein 6 homolog
-0.118323	-0.131117	0.895938	0.972946	protein naked cuticle homolog 1
-0.108861	-0.130963	0.896059	0.972946	zinc finger Y-chromosomal protein isoform 1
-0.0920939	-0.128656	0.89788	0.974142	zinc finger protein 469
0.123576	0.126868	0.899291	0.974226	neuroepithelial cell-transforming gene 1 protein isoform 1
-0.409826	-0.126705	0.899421	0.974226	doublecortin domain-containing protein 2
0.106988	0.125825	0.900115	0.974226	calcium-binding protein 1 isoform 3
0.0981329	0.124151	0.901437	0.974877	kinetochore protein NDC80 homolog
-0.137927	-0.121645	0.903416	0.976238	nuclear protein 1 isoform a
-0.0579483	-0.118968	0.905532	0.977744	NLR family CARD domain-containing protein 3
0.0449578	0.116559	0.907436	0.979019	sodium channel protein type 11 subunit alpha
-0.159868	-0.115119	0.908574	0.979466	SNF-related serine/threonine-protein kinase isoform 1
0.0601002	0.113079	0.910187	0.980116	E3 ubiquitin-protein ligase Jade-2 isoform 3
0.125934	0.112526	0.910625	0.980116	regulator of G-protein signaling 12 isoform 2
-0.104889	-0.111356	0.91155	0.980333	metabotropic glutamate receptor 5 isoform a precursor
-0.12539	-0.109135	0.913307	0.980497	dihydropyrimidinase-related protein 1 isoform 1
-0.0872943	-0.108404	0.913886	0.980497	transmembrane protein 25 isoform 4 precursor
-0.100153	-0.107348	0.914721	0.980497	tripartite motif-containing protein 66
-0.156719	-0.106699	0.915235	0.980497	testis development-related protein isoform 1
0.201566	0.106587	0.915324	0.980497	synaptotagmin-like protein 2 isoform c
0.261951	0.104136	0.917263	0.981506	keratin, type II cytoskeletal 2 epidermal
-0.222268	-0.100758	0.919938	0.981506	ankyrin-2 isoform 1
0.08923	0.0996924	0.920782	0.981506	glutamate receptor ionotropic, NMDA 3A precursor
0.0559494	0.0992996	0.921093	0.981506	interferon-related developmental regulator 2
0.103465	0.0987521	0.921526	0.981506	tyrosine-protein kinase TXK
0.0782648	0.0986873	0.921578	0.981506	serine/threonine-protein kinase PAK 1 isoform 1
0.13885	0.0971868	0.922766	0.981506	zinc finger protein 496 isoform 1
0.0451213	0.0967661	0.9231	0.981506	cAMP-regulated phosphoprotein 21 isoform 1
0.054288	0.0964058	0.923385	0.981506	dystonin isoform 1eA precursor
-0.261793	-0.0958925	0.923792	0.981506	iroquois-class homeodomain protein IRX-2
-0.0330538	-0.0922446	0.926682	0.981506	histone-lysine N-methyltransferase NSD2 isoform 1
-0.11164	-0.0911344	0.927562	0.981506	zinc finger protein 92 homolog
-0.0418618	-0.0910243	0.92765	0.981506	collagen alpha-4(IV) chain precursor
-0.0963819	-0.0904313	0.92812	0.981506	anion exchange protein 2 isoform 1
-0.157648	-0.0890813	0.92919	0.981506	hypothetical protein XP
0.0339979	0.0886368	0.929542	0.981506	cTAGE family member 2
-0.0730327	-0.0885941	0.929576	0.981506	hypothetical protein
-1.16255	-0.0875361	0.930415	0.981506	hypothetical protein XP
1.06824	0.0860202	0.931617	0.981506	hypothetical protein XP
0.0614346	0.0846501	0.932703	0.981506	phosphatidylinositol 4,5-bisphosphate 5-phosphatase A isoform c
0.150258	0.0841003	0.933139	0.981506	uncharacterized protein LOC285556 isoform X1
-0.20932	-0.0816709	0.935066	0.981506	insulin receptor substrate 4
-0.0434283	-0.0812328	0.935414	0.981506	protein FAM161A isoform 2
0.194457	0.0806049	0.935912	0.981506	nuclear factor 1 C-type isoform 2
0.184652	0.0798953	0.936475	0.981506	nuclear factor 1 C-type isoform 2
0.0631646	0.0795892	0.936718	0.981506	protein MB21D2
0.0497785	0.0794828	0.936802	0.981506	treslin isoform 2
-0.0631646	-0.0791582	0.93706	0.981506	transcription factor SOX-4
0.0581698	0.0788711	0.937288	0.981506	mucin-16
0.110301	0.0767309	0.938986	0.981977	tight junction protein ZO-3
0.0784757	0.0764768	0.939188	0.981977	protein naked cuticle homolog 1
0.0620306	0.0746233	0.940659	0.982756	hypothetical protein XP
0.0889346	0.0700679	0.944275	0.985774	calcium/calmodulin-dependent protein kinase II inhibitor 1
-0.0359863	-0.0685539	0.945477	0.986268	putative TAF11-like protein ENSP00000332601-like
0.0452321	0.0645039	0.948694	0.988741	hypothetical protein XP
-0.0839715	-0.0634462	0.949534	0.988741	nuclear receptor ROR-gamma isoform a
0.0446677	0.0627281	0.950104	0.988741	regulation of nuclear pre-mRNA domain-containing protein 2 isoform 1
0.133365	0.061892	0.950768	0.988741	nuclear receptor coactivator 1 isoform 1
-0.0753217	-0.0593366	0.952799	0.988809	neuron navigator 2 isoform 1
0.0330643	0.0592226	0.952889	0.988809	pecanex-like protein 2 isoform 1
-0.0992616	-0.0576649	0.954127	0.988809	uncharacterized protein C2orf71
0.0672679	0.0572767	0.954435	0.988809	filaggrin-2
-0.0326371	-0.0567406	0.954861	0.988809	hypothetical protein XP
-0.0372943	-0.0562945	0.955216	0.988809	voltage-dependent L-type calcium channel subunit alpha-1D isoform a
0.0361076	0.0549692	0.956269	0.988931	ankyrin-3 isoform 1
-0.0475316	-0.0540182	0.957025	0.988931	nexilin isoform 1
0.0325633	0.0533889	0.957525	0.988931	lipoyl synthase, mitochondrial isoform 1 precursor
0.0266561	0.0499048	0.960295	0.989129	pre-B-cell leukemia transcription factor 4
0.0766561	0.0493655	0.960723	0.989129	ataxin-7-like protein 3 isoform a
-0.0799631	-0.0489111	0.961085	0.989129	rho guanine nucleotide exchange factor 19
-0.10558	-0.0472196	0.962429	0.989129	synaptotagmin-like protein 2 isoform c
0.0209916	0.0465118	0.962992	0.989129	dynein heavy chain 2, axonemal isoform 1
0.0499314	0.0461954	0.963244	0.989129	SH3 and multiple ankyrin repeat domains protein 1
-0.0435285	-0.0456024	0.963715	0.989129	titin isoform N2-A
-0.0633966	-0.0451665	0.964062	0.989129	hypothetical protein XP
0.0646519	0.0435761	0.965326	0.989129	F-BAR domain only protein 2 isoform b
-0.0206171	-0.0433332	0.96552	0.989129	kinesin-like protein KIF27 isoform A
-0.0261551	-0.043041	0.965752	0.989129	G-protein coupled receptor-associated sorting protein 1
-0.0415981	-0.040837	0.967505	0.990175	hypothetical protein XP
0.0542352	0.0365846	0.970887	0.992029	syntabulin isoform a
-0.0329325	-0.0352806	0.971924	0.992029	ephrin type-A receptor 6 isoform a
-0.0770306	-0.0348914	0.972234	0.992029	supervillin isoform 2
-0.0178586	-0.0344167	0.972611	0.992029	ras GTPase-activating-like protein IQGAP3
0.113312	0.0339539	0.972979	0.992029	hypothetical protein XP
-0.0314979	-0.0297468	0.976326	0.992556	sperm-associated antigen 1
-0.0134494	-0.02915	0.976801	0.992556	zinc finger protein 141 isoform 1
0.0100791	0.027766	0.977902	0.992556	G-protein coupled receptor-associated sorting protein 1
0.0190559	0.0273129	0.978263	0.992556	cTAGE family member 2
0.0150738	0.0264122	0.97898	0.992556	microtubule-associated protein 1B isoform 1
0.0187078	0.0258777	0.979405	0.992556	zinc finger protein 467 isoform 1
0.0341825	0.0258049	0.979463	0.992556	centrosome-associated protein 350
0.0132964	0.0254213	0.979768	0.992556	coiled-coil domain-containing protein 9
0.0186551	0.0231945	0.98154	0.992556	protein patched homolog 1 isoform L
0.0274051	0.0227694	0.981878	0.992556	zinc finger protein 335
0.0233333	0.0225387	0.982062	0.992556	zinc finger protein 486
-0.0149895	-0.0222481	0.982293	0.992556	drebrin-like protein isoform c
0.0185232	0.0213145	0.983036	0.992566	zinc finger protein 550
-0.0109283	-0.01529	0.98783	0.994775	insulin receptor substrate 4
-0.00594409	-0.0150086	0.988054	0.994775	arf-GAP with Rho-GAP domain, ANK repeat and PH domain-containing protein 3
0.014884	0.014164	0.988726	0.994775	uncharacterized protein C10orf12
-0.015058	-0.0140473	0.988819	0.994775	trinucleotide repeat-containing gene 18 protein
0.0044673	0.0131231	0.989555	0.994775	zinc finger protein 630 isoform 1
0.011039	0.0130266	0.989632	0.994775	nexilin isoform 1
0.00485759	0.00987895	0.992137	0.996553	FYVE, RhoGEF and PH domain-containing protein 5 isoform 1
0.00521097	0.00533028	0.995757	0.999448	synaptopodin isoform C
-0.00179852	-0.00350954	0.997207	0.999466	pro-opiomelanocortin preproprotein
-0.00301688	-0.00292049	0.997675	0.999466	zinc finger protein 496 isoform 1
0.00148207	0.00252554	0.99799	0.999466	protocadherin-9 isoform 1 precursor
-0.00219937	-0.00145217	0.998844	0.999582	nephrocystin-3
5.27426e-05	6.31822e-05	0.99995	0.99995	DNA repair protein XRCC1

## Sheet: Figure S1
virus	VARScore	gold standard
HIV	7.29658	Positive
HIV	-0.121	Negative
HIV	-0.285831	Negative
HIV	15.3636	Positive
HIV	-0.298831	Negative
HIV	22.0059	Positive
HIV	8.44006	Positive
HIV	0.62809	Negative
HIV	6.69806	Positive
HIV	-0.0818391	Negative
HIV	-0.411409	Negative
HIV	23.2667	Positive
HIV	14.2808	Positive
HIV	15.6049	Positive
HIV	18.0204	Positive
HIV	0.0946341	Negative
HIV	6.64859	Positive
HIV	17.9257	Positive
HIV	-0.300192	Negative
HIV	-0.227011	Negative
HIV	5.86112	Positive
HIV	5.69053	Positive
HIV	17.0508	Positive
HIV	-0.0157943	Negative
HIV	0.446788	Negative
HIV	13.9344	Positive
HIV	-0.120292	Negative
HIV	2.75501	Positive
HIV	2.59362	Positive
HIV	4.44048	Positive
HIV	0.304281	Negative
HIV	0.183685	Negative
HIV	6.07763	Positive
HIV	3.30378	Positive
HIV	-0.0274604	Negative
HIV	-0.094873	Negative
HIV	9.02599	Positive
HIV	0.0735792	Negative
HIV	0.148441	Negative
HIV	3.21049	Positive
HIV	-0.322594	Negative
HIV	3.65622	Positive
HIV	11.2276	Positive
HIV	10.2237	Positive
HIV	-0.0753504	Negative
HIV	7.64441	Positive
HIV	-0.322927	Negative
HIV	14.9554	Positive
HIV	24.5273	Positive
HIV	2.38867	Positive
HIV	20.2622	Positive
HIV	7.18147	Positive
HIV	0.505835	Negative
HIV	1.05848	Positive
HIV	17.0486	Positive
HIV	9.05302	Positive
HIV	14.5392	Positive
HIV	8.6291	Positive
HIV	4.59558	Positive
HIV	-0.108331	Negative
HIV	7.37258	Positive
HIV	12.029	Positive
HIV	0.298614	Negative
HIV	0.253365	Negative
HIV	-0.276724	Negative
HIV	-0.401592	Negative
HIV	-0.0638964	Negative
HIV	23.9964	Positive
HIV	-0.0558143	Negative
HIV	-0.261456	Negative
HIV	0.124848	Negative
HIV	0.302782	Negative
HIV	1.45579	Positive
HIV	0.907186	Negative
HIV	6.52218	Positive
HIV	-0.212772	Negative
HIV	19.0186	Positive
HIV	7.3531	Positive
HIV	9.01609	Positive
HIV	9.76281	Positive
HIV	6.49253	Positive
HIV	8.81077	Positive
HIV	5.68536	Positive
HIV	0.11163	Negative
HIV	5.45717	Positive
HIV	5.88065	Positive
HIV	-0.228325	Negative
HIV	-0.269008	Negative
HIV	7.71101	Positive
HIV	0.287642	Negative
HIV	11.2259	Positive
HIV	11.2429	Positive
HIV	-0.218783	Negative
HIV	11.9228	Positive
HIV	16.274	Positive
HIV	5.94997	Positive
HIV	3.88615	Positive
HIV	20.5982	Positive
HIV	6.48406	Positive
HIV	-0.247669	Negative
HIV	0.717297	Negative
CMV	5.90678	Positive
CMV	0.0106321	Negative
CMV	1.18362	Negative
CMV	8.64083	Positive
CMV	0.0797401	Negative
CMV	5.22489	Positive
CMV	9.47084	Positive
CMV	9.09756	Positive
CMV	7.41276	Positive
CMV	12.6683	Positive
CMV	16.6869	Positive
CMV	13.1171	Positive
CMV	4.15405	Positive
CMV	13.5989	Positive
CMV	11.3839	Positive
CMV	-0.0392851	Negative
CMV	2.90843	Positive
CMV	22.3482	Positive
CMV	6.50666	Positive
CMV	4.15615	Positive
CMV	7.10135	Positive
CMV	2.79592	Positive
CMV	1.02017	Negative
CMV	1.45744	Positive
CMV	3.46962	Positive
CMV	5.79472	Positive
CMV	4.20208	Positive
CMV	3.54743	Positive
CMV	7.3142	Positive
CMV	1.95632	Negative
CMV	6.02658	Positive
CMV	6.773	Positive
CMV	12.3901	Positive
CMV	6.66278	Positive
CMV	5.04257	Positive
CMV	5.50879	Positive
CMV	9.87872	Positive
CMV	0.34994	Negative
CMV	7.78917	Positive
CMV	5.56195	Positive
CMV	8.70605	Positive
CMV	13.6623	Positive
CMV	7.86624	Positive
CMV	7.4089	Positive
CMV	4.56726	Positive
CMV	5.56204	Positive
CMV	0.00743223	Negative
CMV	0.200959	Negative
CMV	3.66513	Positive
CMV	12.4369	Positive
CMV	5.6165	Positive
CMV	10.2379	Positive
CMV	11.8217	Positive
CMV	6.83398	Positive
CMV	6.37775	Positive
CMV	11.5615	Positive
CMV	9.31851	Positive
CMV	7.50242	Positive
CMV	7.80159	Positive
CMV	0.530144	Negative
CMV	11.5512	Positive
CMV	2.37012	Positive
CMV	7.27434	Positive
CMV	6.82319	Positive
CMV	0.0641045	Negative
CMV	5.2374	Positive
CMV	1.84006	Positive
CMV	8.32702	Positive
CMV	0.19153	Negative
CMV	5.09172	Positive
CMV	8.85916	Positive
CMV	0.463158	Negative
CMV	5.34073	Positive
CMV	0.0342638	Negative
CMV	4.8099	Positive
CMV	0.246113	Negative
CMV	7.17576	Positive
CMV	10.6432	Positive
CMV	16.9346	Positive
CMV	3.33519	Positive
CMV	7.00806	Positive
CMV	5.16697	Positive
CMV	9.5388	Positive
CMV	5.66118	Positive
CMV	9.10523	Positive
CMV	9.59342	Positive
CMV	11.6223	Positive
CMV	7.35648	Positive
CMV	5.59212	Positive
CMV	2.44292	Positive
CMV	6.61789	Positive
CMV	10.6713	Positive
CMV	3.28955	Positive
CMV	7.14624	Positive
CMV	11.5754	Positive
CMV	5.60573	Positive
CMV	0.335611	Positive
CMV	13.4923	Positive
CMV	5.28975	Positive
CMV	5.13404	Positive
CMV	0.132926	Negative
